# Supplementary material for: Identification and validation of CCL2 as a potential biomarker relevant to mast cell infiltration in the testicular immune microenvironment of spermatogenic dysfunction
Source: Cell Biosci. 2023 May 23;13:94. doi: 10.1186/s13578-023-01034-2 (PMC10204296; doi:10.1186/s13578-023-01034-2)
Supplement: Supplementary file 15 — Additional file 15: Table S1. ssGSEA scores of 3 main immune cell types of testes based on 24 immune cells signatures from Bindea et al. [file 13578_2023_1034_MOESM15_ESM.csv]

cells	GSM108109.TXT	GSM108221.TXT	GSM108225.TXT	GSM108228.TXT	GSM108231.TXT	GSM108235.TXT	GSM108240.TXT	GSM108263.TXT	GSM108264.TXT	GSM108265.TXT	GSM108266.TXT	GSM108267.TXT	GSM108268.TXT	GSM108269.TXT	GSM108270.TXT	GSM108271.TXT	GSM108272.TXT	GSM108273.TXT	GSM108277.TXT	GSM108278.TXT	GSM108283.TXT	GSM108285.TXT	GSM108289.TXT	GSM108290.TXT	GSM108292.TXT	GSM108293.TXT	GSM108294.TXT	GSM108295.TXT
Macrophages	0.601112557	0.553438535	0.531925986	0.664741131	0.638986705	0.59637397	0.579779232	0.629656408	0.551528601	0.556142336	0.628155224	0.573380027	0.67415248	0.650615668	0.636617964	0.597510145	0.600970505	0.611736397	0.615592355	0.669166312	0.623382042	0.685495061	0.627962195	0.637353411	0.648406183	0.660054446	0.658412364	0.685204643
Mast cells	0.596987695	0.661909182	0.641133409	0.694620668	0.674166117	0.599190608	0.666532445	0.681272332	0.669827006	0.63173755	0.733054626	0.623600547	0.654136732	0.682800063	0.696956339	0.693181549	0.65211618	0.682578881	0.759239624	0.6672603	0.679344165	0.777091016	0.679216023	0.836895454	0.771539938	0.786377988	0.796220751	0.814865694
T cells	0.520661851	0.588057943	0.597133139	0.585868414	0.605436608	0.462463118	0.567495904	0.552507925	0.572188263	0.550438792	0.647931617	0.522320097	0.552266061	0.549365303	0.543553934	0.559538868	0.48604995	0.502860218	0.529495741	0.585316886	0.525596295	0.673864058	0.547649453	0.784221204	0.606158298	0.607491969	0.612097947	0.611847637
