# Supplementary material for: Identification and validation of CCL2 as a potential biomarker relevant to mast cell infiltration in the testicular immune microenvironment of spermatogenic dysfunction
Source: Cell Biosci. 2023 May 23;13:94. doi: 10.1186/s13578-023-01034-2 (PMC10204296; doi:10.1186/s13578-023-01034-2)
Supplement: Supplementary file 16 — Additional file 16: Table S2. Gene lists of all modules identified by WGCNA. [file 13578_2023_1034_MOESM16_ESM.xlsx]

## Sheet: Black
ZNF671
GABRA3
CCK
FAM131B
SLC22A6
ADCY4
LCMT1-AS2
GPR148
OR13J1
ATP2B3
ABCC3
NENF
TMEM63A
NASP
CDC42EP1
CLDN6
KRTAP1-5
ITIH1
SAFB
KRT83
CD209
PGM3
SSC5D
DLL4
SHD
GJB7
SHC2
PDCD1
SPTLC3
OR11A1
GRAMD4
IL11RA
PPP1R14D
TTYH1
HS6ST1
TRA2A
PRSS57
SLC38A3
PLXND1
USP8
CEACAM1
RADIL
ZDHHC11
RIMS3
RGSL1
KCNA7
CSPG4
OR8D1
UCP1
TCL1B
CYP1A2
SLC27A5
STAR
IL22RA2
TBC1D13
RHPN2
SCML2
TRIM65
PAX2
ARHGAP1
ARSF
HTR7
DNAJC27
MUC12
PSD4
TFCP2L1
PCDH10
AOC3
LINC00298
ITGB2-AS1
ANKRD40CL
P2RY2
ACSL6
ADGRG3
KCNB1
CD300C
CD6
TNRC6C
COPG1
PDE6C
GCNT3
HMGA1
NOX1
TBXAS1
LDHD
MYRF
EYA2
LY6G6E
EXOC3L4
KRT82
GALNT5
TRPC4
SLC6A9
HS3ST5
VWA5B2
FAM219A
CDK5R2
RBSN
PPEF2
PHKG1
CECR7
PGLYRP4
NTNG1
RPLP0
PBX2
SIK3
ARHGAP29
DLX5
FAM167A
OR6C4
ADGRB1
HTR3A
UPF3B
RBP4
ZBED2
CADM3
CTNNA2
DPAGT1
ENTPD3
CPEB4
APOC2
PRKN
LILRP2
GVINP1
STBD1
ABCC12
DNAJC9
SIGLEC17P
JAK3
NRG2
OR1G1
BOC
NUDT12
PLA2G4F
CLCN2
GCM1
ADPRHL1
PGAP3
LMO1
ADAMTS15
GNAZ
KRT4
GRID1
DAB1
OR2Z1
LINC02693
CACNG4
DLG4
ANKH
CXorf38
DMXL2
ITLN2
KCNK18
OPALIN
KCNA2
NLRP1
TMEM38A
COTL1
CCDC142
TMEM115
MRGPRD
TNFAIP8L2
KIAA0408
TNFRSF14-AS1
GPR137B
SLC22A8
EGR3
PPFIA4
C1QTNF1
RASL11A
TRAFD1
CDCP2
ARHGEF9
SLC4A3
TOE1
XRN2
SLC52A3
FGB
MARCHF2
INSM1
AGO4
BARX2
HTR5A
USF1
GRIN2A
MUC17
OR51E2
NRBP2
MIP
CACNA2D3
OR7A5
LOC103344931
OR7G3
ATF7
RARG
CXXC4
LINC01547
PNMA3
FOXN3-AS1
PALD1
AVP
CPXM1
DUOXA1
SLC9A7
FOXN2
IFNA1
DNASE2
THRSP
VRK2
CEP104
ITGB3
ERN2
EFTUD2
CST4
SKAP2
SLC36A1
RNASE3
SLC4A2
GDAP1L1
A1BG
ZNF800
SEC23B
ZHX2
UBOX5
SLC16A6
HEG1
IL10
WDR7
SELPLG
PRRC2A
JCHAIN
SLC6A2
NPY6R
MAPK4
VSTM4
MFSD13A
KRTAP3-2
PDP2
PIPOX
FGF6
CCRL2
KCNF1
SHISA4
FAM167B
CA1
CPNE6
PRKAB2
RRN3P1
HIP1
EPN3
CDC42SE2
CDA
LIN28A
WNT5A
SLC17A2
OR6K6
OR5D18
KIAA0513
COL14A1
OVOL1
ATP5MC1
KRT35
CYP8B1
ACTC1
APOC4
GRIN3A
KCNJ13
RAB37
CCDC102B
SPIDR
CACNB1
FZD8
DCLK1
GNG13
MIR600HG
ARPP21
USPL1
NRG3
PPFIA3
B3GALNT1
CCDC22
TBC1D17
CNKSR2
RASL12
MDFI
IMPG2
PHOSPHO1
PWP1
GPR21
RECK
ARSK
SLC35F6
BAIAP2
OR5T2
FGF21
HOXA11
MECP2
SERPINA9
INKA2
TCIRG1
TMC8
COL3A1
BMPR1B
NEUROD1
NCAPD3
HOXC13
ACY3
HMGCR
HFE
SLC46A1
POLR1A
SETD1A
SKI
FOXN1
BRD7
TNFRSF10D
KLK6
NPBWR2
CCDC33
KCNH3
MEFV
PLD5
NPTX1
MAGEA5P
ABCG4
SLAMF7
CTF1
RNF32
EIF1AY
CRYGA
SLC5A5
IMP4
ART4
TTTY5
PLA2G2D
AZGP1
ZBTB7C
MUC5AC
TAAR5
GAS8-AS1
GRB7
DNAJC18
LINC01711
GPR182
RECQL
LAD1
SCTR
KLK12
FADS2
CEBPD
NEUROD2
UPK2
KIF12
HOXD9
INHBC
TAF8
CD3E
NRXN2
USP21
ERG
S1PR4
CASP8
CUTA
SLC6A7
EGR1
AREL1
S100A12
OPRPN
TIMP4
OR2C1
TNFRSF1A
DIO3
ARSA
CACNA2D4
GIT2
DNAH2
CNDP1
GNS
CMAHP
HOXB4
SEPHS1
UCP3
AGXT
GUCY1B2
KIR3DL2
XDH
TCN1
ELL2
FMOD
SLC16A13
GC
CROCCP2
NUP210
GTF2A1
PDIK1L
MYLK3
TBC1D30
TRBV19
HTR1D
SBNO2
KCNJ11
CD1B
SLITRK5
TRPM4
TCL6
GPR119
NPVF
LRFN5
MYEOV
PIM1
LOC100240735
SLAMF6
PKP3
HYAL1
RASL10B
ZDHHC9
CISH
HSF4
PDE4B
TNFRSF11B
FEZF1
RUSF1
GPC3
SEL1L3
CHRNA9
ST6GAL2
POGLUT2
SFRP5
ZNF623
SLC17A4
EDA
RPRD2
GDF6
MTHFD2L
SEZ6
JMJD6
TLN2
GTF2IRD1
MICAL1
SLC29A2
SLC17A3
SLC6A17
C8B
E2F1
HIVEP3
OCA2
LOC401131
SOX15
MFAP4
TCN2
BLK
CCL19
CLIP2
P2RY13
ST8SIA1
PTAFR
RNPEPL1
SERPINB13
CA6
LMOD1
BIRC7
EFNB3
PLPPR3
STRA6
NPHS2
KERA
GS1-124K5.11
DNAJB2
CYP4A11
CLCF1
DRD2
ADORA1
TSPEAR
ADCY9
PDE10A
AGTR2
LMLN
KCNA10
EVX1
BTNL2
PRDM11
C14orf132
MINDY2
CSN2
ALOX5
KRT31
TNN
PIGQ
CD3D
LRG1
PRSS22
DDN
GNAO1
LFNG
BZW2
AVPR2
OR7C2
FNTB
CARD6
KRTAP9-2
CTIF
BRD4
CREB3L3
MBP
GPR31
TRIM5
PACSIN2
B3GNT8
SSR4P1
IL1RAPL1
SMAD7
ADRB3
PGPEP1
PFKFB1
PFDN6
ACTR6
OR51L1
SPRR1A
RAVER1
SENP1
MYBBP1A
RTP4
RPGRIP1
SLC2A4
FANCG
CCL16
SDC1
CSH2
P2RY12
CYP1A1
NME3
OXTR
GPR68
PIP
TBC1D22B
HAPLN4
MBOAT7
ZNF276
MRPL23
PYCR3
ANXA8L1
TBKBP1
ADORA3
VDAC1
ASPHD2
NCS1
ERCC2
HOXB2
OGDHL
DYRK1B
UNC93A
ARSL
ZNF267
ADCK1
SOCS6
FEZF2
UGT2A3
TPSG1
GPR132
SPINK6
CCDC97
CPZ
CDK5RAP1
LINC01278
APOA4
PAQR5
OTX1
CCL24
OR6W1P
SIGLEC11
VNN3
ABCG8
FOSB
NDST3
DDX59
LIMK1
ELAPOR1
SLC25A25
SLC7A3
ALG1

## Sheet: Blue
TSSK2
PRNT
FNDC11
ADAM21
TSLP
LECT2
ODF2
PDYN
PDZD8
CABS1
CSNK1G2
IL7
CCT6B
SCIN
USP32
ANKEF1
KLK5
CAPZA3
TNP2
PRKAR2A
TMEM190
MOXD1
ACE
MAPT
GPR18
CYLC2
SPAM1
GNA14
PKIB
S100A8
TMEM144
TEKT2
ODF1
TBC1D28
SPACA3
TREML2
MROH7
GUCA1A
LATS1
LINC00474
TMC7
PTP4A1
KLK13
BRIP1
CTNNA3
ATG2B
SLC26A8
PURG
JRKL
PRSS55
FAIM2
TUBA8
LRRC37B
WNT3
PRSS37
S1PR2
VAV3
SPATA6L
DIAPH3
SLC16A7
TTC39A
ITIH4
RNF125
HDAC11
SYN3
GSTCD
INPP4B
RIPOR2
TTBK2
DNAJC5B
DNAH17
PRR9
ABCB11
CSNK1A1L
FGL1
CYLC1
MAPK8
DUSP13
SNAP23
HSPA4L
SOX5
SI
GP2
TP53TG5
ATL3
ZMYND15
EIF4E
TDRD6
DPYSL5
C17orf80
ANK2
ADCY10
ZMIZ2
GPR65
TTC12
CRISP2
FSCN3
TMEM249
ACTL7A
GAK
MCM8
G6PC2
AGR2
BMI1
PPP2R5E
PPP2R2C
CDC14A
MCL1
CARM1
PROX1
COL11A1
ASXL3
ABHD8
SPATA9
WDR82
MARCHF4
PGA5
HERPUD2
PLCZ1
PLPP6
P2RX1
MORN3
PLA2G12B
GPSM2
OLAH
LINC00687
GTPBP2
CLPB
GSKIP
FRMPD2
TSGA10
SPACA7
CHN1
MAGEC2
GIGYF2
C22orf31
ARHGAP35
PRSS3
ARFIP1
SLC39A13
MGAT4C
SMIM2
ANXA10
RGPD1
SLC1A4
SLC22A14
IGSF10
KLHL41
BCL2L14
SIRPG
MSTN
DCAF5
PZP
EFCAB1
ATP1A4
RAD21
CYB5R4
PICK1
CCIN
TENT5C
BCL10
BVES-AS1
LATS2
MACO1
C6orf201
ZNF124
GOLGA8A
CEP19
NEK11
FBXO6
TCP11
AKAP1
BUB1
CAVIN3
UNC5D
ASAP2
LLCFC1
C20orf141
CPD
DLGAP5
PPP1R2C
TRIM17
ACTRT3
PDK1
GINS1
MAK
LYPLA1
LOC84214
TSSK3
ZBBX
USP25
PDE6A
NOL4
WDR45B
MYO15A
SINHCAF
PLEKHF2
FRRS1L
TTK
CHRM3
DUSP10
CST8
TULP2
GK2
LGI1
QRICH2
IFT57
PSMF1
SOHLH2
KRT86
MLLT10
DNAI7
CEP85L
PIAS2
ARMC2
GATA6
DYNC2I1
ROCK1
TRPM7
CYP2J2
LOC105374845
FAR1
CLK4
FAM13C
SCGB3A1
ADSS2
LHX2
PTDSS2
GPX4
SLC22A16
DNAL4
KRT15
ELMO3
ACRV1
PDE1C
MYCNOS
COX6B2
KCND3
BRAF
PPEF1
SCN3B
LRRC36
DHRS9
NFKBIB
SLC16A1
JAK1
PGM2
MAPRE3
VPS13A
GPX5
LOC100421494
RANBP17
DEF6
INA
DNTT
TBCCD1
AHI1
CD37
CDC40
IQCN
MYOZ2
RBMY1A1
BAZ1A
TGFB2
STARD10
MSMB
SPAG1
MNS1
PBXIP1
RND2
GPR84
WDR35
GCC1
SGCA
C2orf88
SOCS7
GDPD1
NUP155
L2HGDH
GFRA2
SFT2D2
TSKS
LRBA
TMF1
ULK4
KLHL11
KIAA0895
TNIP3
CNTN1
SLC38A6
WDR1
STAG2
AK8
ABCB1
HBP1
CEP85
PLCG1
HEY2
KIAA0586
NSUN4
SLC38A7
PTPRJ
SLC26A7
PLAU
EHD1
CPSF3
GMPS
ATL1
FRZB
HMCN1
SPRTN
LRRC3B
DCC
PTTG3P
GRID2
CCDC7
TAF4
IL21R
USP38
SMCP
FAM220A
SERPINB5
HAS2
KRT8P12
PCDH8
AKAP3
TYR
BOLL
CCL13
CDKN1B
NXPE1
TNFAIP6
MS4A14
CHRNB4
GNG2
HVCN1
ADAM2
PMAIP1
DNALI1
MFSD14A
TMEM150C
CCDC126
DEPDC7
OPN3
BLZF1
MEX3B
TMEM63B
SOSTDC1
ZNF217
TGFBR3
RMDN2
FUZ
FAM186B
AGFG1
PDE11A
CEP41
OLR1
TNFAIP8L1
MB
KIF15
POTEC
HSPA1L
TSGA13
LRTOMT
IL5RA
MT3
HBZ
CALR3
RELCH
CDH13
ZNF805
CLOCK
EDIL3
MIIP
PRUNE1
KLHDC4
SETD3
NFYA
CRLF3
SLC66A2
COL2A1
COL11A2
RCN2
PPM1D
LOC101929908
HSPH1
ZNF689
CLGN
SPATA31A7
ALPK2
BDNF
SHMT1
PRKG1
IDE
SEC16A
TTLL7
AP3M2
ACTR2
LACTB
PAX4
PTPRM
GNAT1
FHL5
CAMTA2
USP2
AKAP4
MTTP
TBPL1
SEC16B
CSMD1
SPATA7
SLC17A1
NUTM1
THAP2
ZNF567
ODF2L
WARS1
TNFAIP8
MORC1
MRPL42
ALOX15
SLC6A5
TNFAIP2
MBTPS1
HOMER2
KIF18A
CFAP43
HOMEZ
CEP70
MTOR
G3BP1
PCYT1B
ACAD10
CLIP1
HLA-DPB1
HYDIN
ZCWPW1
HK1
RFTN1
TRPM1
SYCP2
SPOCK3
STPG1
BTG4
PFKP
TRAF3IP3
TRAF3
MAP1S
LYRM7
TRIP13
CLEC4M
POU3F1
RFC2
EAF1
IQCH
LDLR
KANSL1L
RFX4
NUF2
HSPB9
KIF23
CFAP91
MFSD6
C11orf80
GALR1
ADO
CARF
PROK2
ABCC2
FARS2
TNNI3
POPDC3
IL18
CFAP45
ITLN1
NAIP
MAN1A1
GLI2
MAU2
PEX11A
AURKA
STK3
COPS7B
GBX1
WEE1
XRCC2
MRM3
EFHC1
PIP5K1A
FNDC4
DDX39A
ZPR1
DNAJC4
ITPKC
ACP5
PLEK
COL12A1
PYROXD1
MGAM
TOM1L1
CHKA
LOXHD1
TUBD1
AP3B2
SUN1
MAGEA1
HACE1
RBPJL
KIF3A
PBK
SLC25A28
NXPH1
C1orf105
DEPDC1B
LNX1
RNF19A
HNRNPU
ART5
MORN5
SH3TC1
TTF2
FNDC8
CCDC144NL-AS1
HK2
EIF5A2
ALLC
DRAM1
FRAT2
CDH18
ZNF285
CCDC65
NCAPG
MYH3
KATNAL1
CCL8
ORC2
SERPINA3
C16orf46
NTRK1
ELAVL1
AKR1D1
APPBP2
C21orf91
ARL2BP
CAST
G3BP2
MCFD2
PRADC1
MLIP
CDKN2C
SLC30A10
FLVCR2
CBLN1
TMC5
FAM126A
STK11
EFCAB12
GPR52
CTDP1
LRRN2
HGFAC
CCNB2
TUBGCP3
SNX16
CA9
HSPB6
ARHGAP26
FASN
MAPKBP1
PASK
GXYLT2
ZMAT3
ERCC4
MED26
NR2C2
PTGES
CPS1
PDCL
RELN
ASAH1
CCL20
MSH4
ATG7
RPGR
PPP1CC
SLC7A7
CNGA3
UGCG
ZNF599
MCM4
OSCP1
MON1B
FXR1
MLLT11
SSTR1
PPP3CC
GZMA
RHOXF2
THOC3
CAPSL
PINK1
ACSM1
BORA
IL5
TAF5
TMEM266
CELF4
CCDC121
ARFGEF3
PLEKHA8P1
IL9R
ZNF682
DNAJC10
RGS17
NAP1L4
DDX25
FUT7
ARL11
THAP10
LRRC57
IFT172
AKTIP
CDKL5
ATP1A3
CLEC2L
HDC
PLEKHG4
CLIP4
AGO3
SELENOI
BRINP2
DENND1B
NFKBID
PHLDB3
BRDT
ADAP2
FCAMR
HSPA2
SPA17
HESX1
SEH1L
ATP8B4
CETN1
ARHGEF26
ZNF611
GBA2
PI4KA
ECRG4
CACNA1H
CCL1
VOPP1
PRDM5
CCDC87
VTN
CRACD
SLC25A31
TSPAN6
FMO1
CAPN3
CNKSR3
KDM1A
GMCL1
GSTM5
VPS26C
NUP88
TCEA3
RIBC2
WHAMMP3
ATF7IP
NOS1
ERICH4
REG3G
RNPC3
TMEM106B
CEP55
PRTG
KCNMB3
NPAS2
NRDC
TUBE1
IGF2BP3
FBXO25
EPM2A
C7
GDF9
GRAP
PGAP2
TOP2A
REXO5
DYM
KLF9
GAR1
RGS12
TLR7
DRAP1
LACTB2
HPS1
TDRKH
HPS5
MAL2
CIZ1
UBE2B
TAP1
SULT1C2
PCNA
ATXN1
ANKRD30A
TLX2
DDHD1
FSCB
ADGRB3
CCNA1
DCAF10
HLA-A
RTN2
MECOM
EYA3
DRG1
CXCL10
NAALADL1
FAM171A1
CRKL
ALDOC
CD177
FERMT1
AMZ2
FBP1
PRR29
ESPL1
CMTR2
RUBCNL
GPR162
GLTP
SLC37A3
ZMYND10
ATF2
DHX57
H2BC8
TRAM1
LRRCC1
AATK
IL13RA2
MOSPD3
PAGE1
GLE1
TRAIP
EXOC2
SCHIP1
CNTN2
SLC34A2
ZNF239
RDH10
CALCR
ELL3
LRRC27
ZNF555
KCNH6
CALB1
RAD51D
CCDC15
MTRF1L
PPM1B
C1orf21
ARL5A
UBA6
ZNF821
PAQR3
PPP1R7
MOBP
MT1F
CSDE1
WDR76
TTC21A
MR1
TULP3
MMP7
ILRUN
SHBG
SNX14
PSMA8
KPNA5
BBS9
DLGAP1-AS2
SERPINB9
CTSC
AMPH
RAB3IL1
IL6ST
ARFGEF2
ESF1
EXOC4
SIDT1
IL10RA
DENND1A
CDKAL1
MC4R
CYTH3
PVT1
CYP4F12
ZNF596
IGSF1
CFAP69
LOC51145
PAXIP1
ZNF563
LAMP3
GPIHBP1
GRK4
DNASE1
RNF20
ELF2
ATP2B4
TSNAXIP1
CDCP1
DZANK1
RSPH6A
BPIFA2
ZBTB38
HSD3B2
CETN3
CWF19L1
LINC00476
ZC3H14
BTBD10
DR1
RAB21
KCTD17
SLC41A2
CD200
ANKMY1
MICB
MLKL
NOC4L
NYNRIN
SOX30
TP73-AS1
FBN2
ILVBL
EXO1
TBC1D31
COL27A1
SSX3
CLHC1
SWAP70
TNFRSF12A
PDXDC1
NRAS
RABEP1
CHAC1
RRM1
ZNF35
CDKL2
ORAI1
PKP4
SNCAIP
ATP10A
DOLPP1
KRTAP5-9
CREB3L2
LINC00115
MAGEC1
CDC45
HS3ST2
DNMT3B
TMPRSS7
HYAL3
TPGS2
HECTD4
SUPT20H
MPO
ZNF12
LINC01106
TADA2A
WIPI2
ZMYND12
OSBP2
ANKRD33B
C10orf88
LRIF1
YBX1
UCK2
CYP4F11
IZUMO4
BAG6
THEG
NLK
ASRGL1
GNAL
EGFL7
HLA-DQA1
LRRC49
PDLIM3
IGF1
PROSER1
HJURP
PARP11
PPP2R3C
IFI27
EXTL3
SNUPN
KLRA1P
MYO1C
FSTL1
CD55
GALR3
UPF3A
JPT2
TMEM60
GSAP
ADRM1
SLC25A10
ZNF790
TMEM81
NPM3
KIF21A
GPBAR1
USP36
PDXDC2P-NPIPB14P
KRT85
NME8
CFAP300
MYNN
MYOM2
CFH
TRIM37
PHLDA1
NRN1
TMEM132C
CDC42BPB
DDX4
NT5C3B
LARP1B
NECAB1
GATA3
PDHA2
IFNB1
NRIP3
PRTN3
ZNF222
SYF2
PRKCZ
ZFP41
ETFRF1
EPSTI1
CRY1
MORC3
JHY
RASSF5
GTF2F1
GJC1
FAM111A
DBF4
MAP4K2
LINC02591
DHX30
CAV2
EXOSC9
TMEM106A
H2AC11
TAFAZZIN
NECTIN3
DAZL
RAB8B
HDHD5
KIF27
MC1R
RETSAT
KNSTRN
ZNF688
OXA1L
BIK
ARHGAP9
C1QA
KIAA0040
TNRC6A
CKAP4
FOXJ2
IFFO1
EGR4
SLN
SSX1
MTMR1
NELFE
IL16
SIAE
PTK7
FTSJ1
RPL26L1
GDF15
IFT81
FGFBP2
BVES
PCID2
TMEM54
THTPA
DUSP18
CDK1
PLEKHO2
CCNE2
TFRC
GNG12
SYNDIG1L
C12orf57
GKAP1
OSBPL8
ZNF565
PLEKHS1
EPS8
CCNA2
RNF6
LAIR1
SLCO1C1
SLC15A4
CCDC136
PLD1
MIR9-1HG
CCDC186
SNX9
SLC12A2
YPEL1
C1orf35
MS4A1
DDHD2
TES
CENPF
HSD11B1
ADGRF5
CMYA5
TRIM48
ALK
PCBP3
TMPRSS15
SORD
BICDL1
CATSPERG
HSF2
TRIM36
BMP2K
ELL
HMCES
HES6
TNFRSF13B
CXXC5
TEX30
ERO1B
TIPIN
FGFR3
GID4
ZG16B
ZSWIM1
ARR3
RCSD1
TTC21B
USP6NL
RARRES2
PPP1R2
STAG3L4
ELAVL2
STARD9
ZNF224
ITPR2
CTNND1
P4HA1
IFIT5
ANKAR
PLEK2
ARIH1
DYSF
KLHL7
SLC22A18
ALYREF
PTPN20
SLC7A2
H4C8
CHN2
ARHGEF28
RNF216
C4BPB
SPAG9
DDO
PAFAH1B2
NOD1
ATE1
PALS2
ACP3
ZNF319
G6PD
UTP18
SLC4A8
ARHGAP11A
CFI
RHEX
ZC2HC1C
UBE2J1
GPATCH2
IPP
TPP2
LRRC4
OXCT1
PPT2
ODAD4
SLTM
GOLGA8S
SETD4
BEAN1
MBTD1
HLX
FLVCR1
N4BP1
HNRNPA3
TSPOAP1
CD2
C11orf71
WDR20
NRF1
WSB2
ADH1B
HIF1A
PARVA
TRAPPC6B
MTG2
MRPL15
LAX1
GGPS1
FAM20B
MED19
MS4A7
KBTBD2
FBRS
VWA5A
ACTR3
LY86
PAK5
GSDME
METTL22
RNF8
DNAH8
RAB38
LOC728485
VPS35L
PLSCR3
ZFHX4
LAPTM5
MDN1
DZIP3
KCTD12
CNTNAP2
SFMBT1
CPEB1
ISL1
ABHD2
MRPS22
SLC25A51
PPP2R3B
POM121L9P
MAP2K6
HPGD
SYK
POLH
C10orf99
HTATIP2
GRAMD1C
ADAM19
KHDC1
PARP6
AIMP2
TMEM37
ABHD14B
CRYZL1
KIF9
KHDRBS3
AVIL
IPO4
TTC26
ADAMTSL4
MTFR2
ZNF281
CCDC88C
LRRC4C
TMEM170A
LRRC23
UPF2
CCL25
C8G
IER2
MAP2K3
OLIG2
CPN2
FXYD4
AGT
MARCHF9
GYS2
TEAD4
CD14
KYNU
ZNF131
ZBTB46-AS1
SERPING1
H2BC4
RGS6
DOP1B
CACHD1
PPP1R42
DYNC2H1
NKX2-8
ADORA2B
STX2
PCDH17
PHTF1
THUMPD3
DZIP1
MED18
NAF1
CD248
ZSCAN2
SLC4A11
PPAT
DICER1
GRM4
CYP26A1
PRODH2
GRHL3
ASNS
TDRD7
CDKL1
UCHL1
ADSS1
PLXNA1
SKAP1
PCGF5
CRIM1
RAMP1
HAND2
ITIH5
KPNA2
YIF1A
TDRD9
GSTM4
KCNA5
PRR34-AS1
TMTC4
ZNF8
SMURF1
PSMB4
PLK4
FGR
SPATA20
ADGRE1
C3orf18
TDO2
TXN2
CHST11
LRRC28
NFIB
LCN15
TMEM179B
PC
OTUD6B-AS1
KIZ
RUNDC3A
RNF183
CEP43
ARHGEF15
ZNRD1ASP
STYXL1
OLFM3
NUDT21
FKBP6
TUBGCP4
PTPRU
ZSCAN29
B4GALT2
ZCCHC14
CTSZ
WASHC3
LRRK2
CAB39L
KRT14
ATPAF2
DNAAF11
TBXA2R
ETAA1
ZNF507
WDR55
ATOH1
PRPF4
HNRNPLL
TSPO
GJB6
TNFSF10
REN
HNMT
SMPDL3A
ZFR2
MB21D2
P2RY10
MYG1
FAM78A
WBP4
INAFM2
DSCR8
CHRAC1
AFF1
PLLP
CARD11
CES5A
XPO7
TMEM140
MOV10L1
FAM156A
ADARB2
WHAMM
CCHCR1
NID2
SCGN
TALDO1
BMX
MEA1
PCBD1
B9D2
BRCA1
WHRN
PLA2G1B
TUT1
MLLT3
CARHSP1
ELOA
NES
OMD
XPO5
EMP3
TDP1
SLC12A6
ZNF2
TMEM45A
SIGLEC5
ATP5IF1
GPM6A
SLC25A33
PSMD10
ZNF569
MNAT1
DOK1
STRIP2
CPA6
ITIH2
ACOT13
MTUS2
CRK
CNNM3
PRAG1
DGCR5
LRCH4
ANKRD13A
ACP1
PLOD2
NOS3
MAP6
GABRP
IL32
DNAH3
SEC23A
SULF1
ARMCX6
ORAI3
MAGED2
GPR146
CUTC
CXCL8
EPB41L5
RAD17
TESMIN
PLA2G2A
ADCY7
CCNE1
CBLL1
SLC12A5
PTEN
ADD3
MID2
LRRC29
NEMP1
KRTAP4-12
DDAH1
SPAG6
SERPINI2
MARCO
PRDM12
PHACTR2
AMN
CENPK
NBN
GYPC
TCP10L
PAN2
SLC22A2
OR2F1
PLAAT4
PCSK4
CSE1L
MOB3A
LONRF2
CCNP
PGM1
NACC2
KIF2A
FOXC1
HNRNPL
GMPR
ITGB3BP
RAB33A
PMM1
ELK1
FAM216A
TYMS
SLIT3
FCGR1A
PCGF2
WDR62
TMEM131L
MAB21L1
COQ7
MTRES1
MCM3AP-AS1
NCAPH
LGALS3BP
FAM86B3P
TUBB4A
TRERF1
CCDC144CP
KNL1
MANEA
MEMO1
SLC50A1
GSTO1
HAUS4
TAPBP
CHST6
KLHL20
B3GNT4
ADD2
SHROOM3
SOX13
IFT88
NPAS1
FAM222B
NFU1
SCD5
STK32B
HYLS1
RETREG1

## Sheet: Cyan
AMFR
IL10RB
GNAI1
PELI1
CFD
ATAD1
IL1R1
UBE2A
MTR
HCCS
AKAP7
HS2ST1
VGLL3
TMX1
NQO1
TPMT
HSD17B11
AP1AR
ME1
MYO5B
NUPR1
EXT2
CARD8
MAGOH
SCOC
CDH2
PBDC1
CWC22
CCDC85B
MMP23B
COQ3
ISCA1
B3GNT2
LINC00339
BCHE
TCEAL4
ABHD13
PCDHB10
MOB1B
COL5A1
TATDN3
SECISBP2L
NUDT8
TRIQK
SOX6
RPS6KA3
SCYL2
MFSD14B
HMGB1
NKAIN4
NIT2
PRSS23
ADAM9
DOCK4
SMOC2
NUFIP1
TOR4A
RIC1
MAGEA9
LY96
MCF2
MID1IP1
NT5E
CCDC115
GID8
TMCC2
TFB2M
DPF1
ALDH1A3
ATP11B
PLSCR4
WDR44
MOB4
CLCC1
ATP2B1
ZNF274
LPIN2
MEST
ANGPT2
PPM1M
COX19
AASDHPPT
GOLGA5
NEBL
STIM2
IVNS1ABP
PRKAR2B
CAMSAP2
ADGRL2
GCLC
WASHC4
TCF19
PRPF4B
CALML4
EDNRA
NPDC1
MAGEL2
NIPA2
KLF10
ATF5
C11orf24
WDHD1
TRIM8
ZNF684
SORL1
IMPA1
MAN2A1
RAI14
SCO1
PUM3
COLGALT1
AOAH
LPAR6
VPS37B
B4GALT4
LRPPRC
TCEAL1
GCFC2
MCTS1
ACSL4
PHF1
NDUFB1
UBTD2
LRP11
CDC25A
BLOC1S1
TMEM183A
SEC22B
GRK5
POLR2C
TXK
CLIC1
TXN
THYN1
TANC1
ARG2
KDM1B
ENPP4
S100A10
RASA1
GAS8
ATP5MJ
ATP6V1C2
STEAP2
BZW1
IARS2
POLE4
LMO3
MAPK1
ZNF280D
SNHG8
ZBED5
COL24A1
NOL11
IER5
PIGX
SLC26A11
CCDC102A
MRPL20
ARRDC3
NAP1L1
ECD
GNPTG
PLA1A
GMEB2
CPEB3
MRPL44
RPL17
NUDT9
NPM1
BAZ2A
DUSP23
FAM120B
LOC644656
ATP5MK
TTC13
ARHGAP6
NDUFA4
KCNMB4
ZHX1
TMEM168
DPM3

## Sheet: Darkgrey
TACC1
ALDH1A1
PGK1
TNS3
L1TD1
UBTD1
MSMO1
ATP6AP2
ST3GAL1
TAX1BP3
SLC39A14
NAP1L3
IDH1
KLHL21
C1QC
LAMC3
EXOSC5
TBC1D8B
OAT
FBN1
NUMA1
LAMA4
KEL
RPN1
PLPP3
AHCYL1
NIPSNAP2
REEP6
TM4SF1
MFAP1
CPA3
RHBDD2
NEFH
XAF1
GET3
FOXO3
H1-10
PRKY
APOBEC3G
HLA-DQB1
MMP2
NAA15
FOLR2
TENT4A
GPX8
VGLL4
PSAT1
AKT1
PRPF8
LMAN2
HSPA12A
MIR22HG
ABCA8
SPOP
NCL
SASH1
DEXI
MTMR4
FLNA
TMEM94
CMBL
KYAT3
KIF25-AS1
F13A1
LTBP4
GALNT18
AFTPH
NOTCH2
LOC202181
CRYAB
ACSS1
ZFAND3
ATP5F1A
BNIP3L
GPC5
CNNM1
NCOA6
ADA2
HMGN1
TNFRSF10B
AP2B1
KCTD3
OLFML3
GADD45G
AMIGO2
HNRNPH2
GPX3
MYO7A
BHLHE41
AP5Z1
MVP
MERTK
PLD3
PCDHB9
CD99
ITPR3
DHTKD1
RFNG
STX16
ACTR1A
TMED8
ATXN10
HOMER1
DDX47
TMED9
SELENOT
EDEM3
ITPRID2
GRAMD2B
ACTG1
SMARCA2
KANK1
KCTD20
PLCG2
HR
TCEANC2
DENND4C
QTRT2
RNF34
GTF3C5
HMOX1
ME2
SUMF1
MAGEF1
SOWAHC
NEK7
NRBP1
TXNDC12
COLEC11
STK11IP
RRBP1
GPS1
FETUB
EPHA4
AK3
SYT5
BST2
REG1A
SGCE
SLAMF9
PON1
OSBPL11
CTSV
KANK2
F3
MVK
DCTN2
CSF1R
OIT3
CCM2
CSTF2
ASB9
ELMOD3
NDFIP1
MTHFD1
MSN
RBM3
SERINC1
COMMD7
REXO1
KIAA1210
GDF2
PLEKHB1
GMFB
GOT2
ZNF629
ZFAS1
MIDEAS
ZNF138
ADIPOR2
ARMH4
HSPA5
C1S
ABCA6
TP53BP2
ADNP
MRPL18
PYCR2
OSBPL9
CASP5
TRAP1
ABCB4
NCK2
LITAF
SETBP1
RBM5
UBE2Z
ANAPC4
LTV1
PTPRE
LRP8
RDX
LIMS1
CTSD
HADHB
LMBR1L
AAMP
C1R
ARPC1B
NAGK
GAPDH
E2F6
UBE3B
MAN1B1
AICDA
COQ5
NAT8L
SPRED2
CYP2R1
PABIR2
ABL1
EPM2AIP1
ELP1
HYAL2
BCL2L13
FGL2
TAF15
RHOD
CD83
GFM2
JAM2
SMARCA1
TMBIM6
HMGN5
NAPA
ASB13
DUSP1
DOHH
LGR4
TMEM123
DEPDC5
ING4
ZNF430
RAB29
HMHB1
CPNE1
ITPR1
ZGPAT
PVALB
JOSD1
SNHG16
ACVR1
SMG1P5
POLR1F
FAM91A1
EPOR
HMGCS1
NFATC2IP
PDIA3
PDIA5
SPINK5
PAFAH1B1
FFAR1
DPM2
SGPP1
PDXP
TSHZ1
FGFRL1
PI15
NUCKS1
YES1
PSMB8
SBF2
MTAP
VGF
GRB14
PGLYRP2
EPHB6
DKK4
VPS72
SCYL1
SOAT1
ABCA9
ASCC2
CARS1
NEGR1
MAN2B1
GPD1L
PTGES2
GDF10
ELMO2
PROK1
PHF6
UPK1A-AS1
AKR1C2
PLA2G3
ZNF324
ZNF740
NKAP
NME6
CCS
PCYOX1
CXCR4
LHFPL6
DOCK6
FBXO17
SSBP3
TMUB1
GALK2
TMCC3
C5orf22
AP3B1
RAC1
PPIE
CLP1
MBNL3
ZBTB20
GRAPL
HIBADH
C20orf27
PSG6
SEPTIN6
EWSR1
ZKSCAN1
PMPCA
IBTK
USP13
FAT1
CDIPT
CCNG1
CLCA1
ZCCHC17
PIDD1
FAM53C
KDM3B
SH3PXD2B
PTPRC
DHODH
LOXL1
PMP22
RORC
RPL3
TAF11
RFC5
TUFT1
ZBTB45
SFXN3
PLEKHB2
ATRX
MED1
ZBED3
VCL
UBE4A
NINJ1
SYNE2
MAPK3
AP1S2
ELF1
ATP13A3
CHRNB2
BIRC3
RHOB
SQOR
CLASP1
NCKAP1
DNAJC13
ZNF513
TFEB
VASN
ATP6V0A2
DAP
NAPEPLD
ZNF223
NELFB
CLPTM1
STAT3
APEH
DMPK
CCNG2
GPC1
DCTPP1
SEC31A
ZNF514
TARS2
PSME3
PRKAG1
GJA1
SPNS1
MAP3K5
ST3GAL4
HMGXB3
KAZN
LGMN
SMAD4
PYGM
DSE
CHML
CD34
TRUB2
LUC7L
SNAP25
PRPS2
TCF4
FBXW4
PTPN7
PSAP
PRXL2A
AHCY
CAPN2
CSK
BIRC2
TCEAL9
ZNF14
CD81
MYOF
COL4A5
NARS1
PSMD9
SLC6A8
DGAT1
G0S2
ZNF503
LY6G5C
TCF7L1
FBXO28
BNC2
SENP7
MUC13
GALNT7
ITGA6
ARAF
AKAP13
ZFP90
KLHL2
BIRC6
PPY
SATB1
ITGB7
CGN
MRTO4
CXCL12
KCNH1
ABLIM1
AHNAK
BEX4
TMEM62
HEPH
SUCLG2
PPIEL
GPR37
ZNF677
NUP50
EPHX3
BAHD1
TXNRD3
GALNT2
FBXO4
NFIL3
TXNDC9
MOSMO
DPYD
HM13
TMEM135
ASIC2
PLEKHA5
SLC24A2
OSBPL10
DROSHA
AGRN
YWHAB
NHLRC3
SLC52A2
CLEC7A
CLBA1
SLC4A7
PRMT1
HIPK1
SLC25A1
IFNGR2
ZNF133
ZNF518B
ABHD11
DUSP11
TTC37
MPPED2
ANXA3
ZNF266
SPOUT1
SMS
CALCRL
KLHL18
ANGPTL8
URB1-AS1
TJP1
SGTB
DLD
CAPN7
TBC1D29P
TMEM14B
APOA1
STX10
KIAA0319L
STK10
C8orf33
PLPBP
PIK3R2
ARVCF
ALKBH6
ADH1C
MANSC1
AFG3L2
CD302
SH3BP5L
SLC30A9
ARHGAP22
ERC1
P3H3
CEP170B
C1orf109
LSMEM1
TIMM44
EZH1
NUCB2
CAPG
RNF145
CES2
WDR41
LINC00597
NGRN
MTPN
PEG3
CYB561A3
GNA12
ZNF181
ANXA7
QKI
AUP1
NRL
PLOD1
TPCN1
RBMX
PRKCD
MMP20
FAM162B
POGK
SUCLG1
MCCC1
TMEM218
GNB2
CAMK1
PLXNB1
VPS35
HECTD3
AKR7A2
PRICKLE3
FKBPL
TMEM120A
PDK2
ACBD7
PSD3
GFM1
MFSD2A

## Sheet: Darkred
SHARPIN
SLC25A19
ALDH1A2
CDK5RAP2
NUP214
XPO4
WAC-AS1
SAE1
GPAT2
STIP1
RNF114
STRADA
DNMT1
NTMT1
POLR2E
PENK
PPP6R1
ZNF174
CNNM4
RMC1
MTX1
NPRL3
TPX2
KLHDC10
BUD13
PLA2G6
GASK1B
ASXL2
HACL1
METTL21A
RNF4
DUSP6
SUGP2
DUS2
RAD23A
ATG9A
AXIN1
MTPAP
DCAF15
KANSL3
DONSON
SMARCB1
DUSP15
DUSP22
C1orf216
ISOC2
SUGP1
ZC3HC1
TTI2
MCM6
NOSIP
MCHR1
P4HB
LPGAT1
RNF126
PTPA
FBXO16
PARP12
SPINT2
CHIC2
ZER1
LINC00342
TTLL1
TAF1B
DNAJB6
NTN4
SBF1
PPP1R12C
USP30
TPR
SAMD8
STK36
SP140L
RBBP4
PPP4C
STK25
DESI1
USP5
CUL1
SGSM3
GUSB
ARF6
COPS5
LSM4
GDPD5
ORC3
C11orf49
PMS2P1
KIF22
SEMA3A
KRCC1
FYTTD1
RNPEP
MARCHF8
FBXW9
STAM2
TEX264
TMEM117
PURB
COL5A2
MRTFB
BCKDHA
MPDZ
ZBTB5
UBE2J2
CSTF1
ABHD16A
LOC646762
DHRS7B
TRAF7
SLMAP
YWHAH-AS1
ACIN1
ZNF576
SEC24C
PLIN3
PLG
DEDD2
TOB1
XRCC1
CIB2
RXYLT1
OTULIN
ARMC6
MSRB1
PAF1
SLC7A6OS
SUZ12
RAB3GAP2
GRINA
DENND1C
MFN2
SCAF4
HOXC9
RASSF1
UBL7
FBXW2
EXOC3
KIAA1109
AZIN1
PTGR2
RNF44
UBA3
MYOZ1
EIF4A3
STK38

## Sheet: Green
TTTY11
ROBO3
KMT2D
OSM
IL1RL2
ANGPTL7
ZNF793-AS1
XCR1
KRT9
SLC10A1
PTPN21
SLC2A11
FKRP
NFRKB
MS4A8
PUS1
HPS6
HAO2
IGDCC3
HRG
NAV2
EDDM3B
PRKCSH
KCNV1
OR2W1
BBOX1
GAREM2
GABRG1
ADCYAP1R1
MBNL1
KLKB1
POU2F2
GFI1B
SLX4
PLAGL1
L3MBTL2
TULP1
GUCA1C
CHRNG
RBM43
SERPINA12
SLAMF8
VKORC1L1
MAP2K2
EPS15
TAS2R4
PIGN
ADAM28
ERBIN
BAHCC1
PNLIPRP1
JPH2
LY6D
KCNJ2
DAB2
OR52L1
MELTF
ITGAX
CTRB1
FAM193B
RNF122
DHH
NOX5
NAV3
METRN
PNKD
ZNF146
MGRN1
LIMS2
GPR161
HLCS
LY6G6C
KRT38
SLC28A3
VWA7
DLX6
CHST1
HS3ST4
TTLL2
SALL2
RCC2
PEX14
MIR4435-2HG
CAVIN1
GRPEL2
TTTY2
SFXN4
NAA11
ABCC6
OMP
CRB3
GPR101
NR4A2
FGF18
AMELY
ULBP3
STOX2
WNT4
NACAD
BBS2
HOXA1
R3HDM2
CACFD1
TAF2
WNK4
CEL
TFF3
OXGR1
FAM155B
PIGZ
SPN
STS
CYP2F1
MFAP5
PRKG2
SEMA3B
DRD4
TAS2R16
ADAM17
GJA4
IL27RA
PDZRN3
OR10C1
PRRG3
CNBP
ANKRD13B
RAD51B
IRF2
ZNF391
SEZ6L2
ATP6V1H
TBC1D27P
RBP2
NKAIN1
BRME1
NOTCH4
HOXB1
TP53I13
MAP3K14
CLCA3P
AVPR1B
POLR3D
MIDN
HROB
THPO
ALG12
TGM4
GRPR
NKX2-1
CDSN
PDE6H
CA4
PPP1R13B
BBS10
GLT8D2
DHRSX
WNT6
HCP5
LINS1
SH2D2A
PIMREG
NGFR
KMT2B
CAMSAP1
UNC5C
KLHL14
DNM2
SLC35E1
PTH2R
PDZD7
ORAI2
HRH1
PARG
DNAJB11
PEX6
PLAAT2
IL24
STX1B
PLCD3
ADGRA3
CEP350
CBX4
MAB21L4
SELENBP1
GNB3
SDS
NR4A3
GPR3
KDM3A
LDB2
ASB4
SUSD2
GPAT3
PCDH18
CCN3
AMELX
OR11L1
OTOF
REV1
RIOK3
ZFYVE19
ARHGAP45
LEFTY2
FOLR1
CNTN6
RIPOR1
STK35
FABP6
UTS2R
CITED2
FAM135B
AMT
GCNT4
ZC4H2
PLCXD2
AEN
TAF4B
CCNK
NIPBL-DT
MFAP3L
SMR3A
OR10G3
P2RY1
ADGRF2
ALDH1L1
TAF6
ZNF766
MXD3
OR6M1
ZNF34
OR8B4
CXCL3
EFR3B
ARC
S1PR5
IRAK2
CDC16
VILL
CLN6
ZNF771
PPM1F
PHF19
C8orf17
NME4
HAL
ZNF157
TSPAN11
FSHR
CELF5
ANK3
GCNT1
AGBL4
MIOX
DSCC1
CBLIF
NUDT6
C21orf58
NTN1
CD38
FRMD4A
HCRTR2
NTRK2
LCE3D
CAND2
ING3
VSTM2L
ALPP
APAF1
ZNF43
TMEM40
ARHGEF16
NGB
WNT2
PDZD4
CXCL13
LINC02381
COL8A1
S100G
SLC27A4
CHDH
GRIPAP1
HDLBP
NTPCR
PTHLH
CSN3
CHRNB1
SYDE1
TAAR2
VSIG2
RGMB
DRD3
MASP1
CFAP298
DRICH1
MYB
RIPPLY3
HGF
MN1
C1orf115
NEIL3
ADAMTS12
LOC646214
FEM1A
CYTH4
SFTPB
SLC52A1
YOD1
OGFOD2
BOP1
TM4SF20
NR1I3
NTNG2
MMP3
CLK3
CIITA
PLAGL2
H2BC7
PIK3R5
DDIT4
INPP5F
BTN1A1
MIAT
IFITM5
SHANK2
KCNK6
LRP5L
PRL
ZFP69B
NPR1
NIN
KCNH2
KCNQ4
PTPRO
POLR2A
TLR4
CSMD3
RRP1B
FBXL8
CASS4
PDE6G
ARMC1
OR5V1
WT1-AS
CYSLTR1
NDST1
MOB3B
INCENP
DDX5
EGLN3
NSD3
PNMT
MX1
OR1L1
ALX3
CST5
ZZEF1
PALM
CHD6
BCAT2
PKN2
CYHR1

## Sheet: Grey
GSTT1
TMEM222
CLCA4
ANXA13
ST8SIA5
LYRM2
PGR

## Sheet: Lightyellow
MUC16
SHOX
FMNL1
TAS2R3
AKAP8L
SCRN2
TRAF2
CLCNKA
SLC22A17
HCRTR1
ZNF556
PDRG1
PROCR
SLC6A13
SLC9A9
PTPN22
LINC01556
OPRL1
CASQ2
RAB11FIP3
MAS1
ORC1
DENND11
CCL21
TESPA1
AQP9
DIPK2B
FRMPD1
OR8A1
CMKLR1
LOC100506282
RXRG
NIBAN2
ZBTB40
LVRN
SIX2
NEUROG3
VENTX
TREM1
RNF39
GINS4
CUX2
LINC01140
TRIM46
JPT1
TRIB3
GAD1
POLR1C
GRIP1
SLITRK3
KCNK2
OR51D1
BUD23
ABHD3
FAU
NEUROD6
GFRA4
IK
SLC34A1
BPIFB2
TPRA1
PRNP
MAPK14
ALAS2
TIMMDC1
CRISP3
SLC27A6
SLC12A3
ANO3
SMAP2
ADM5
TTC9

## Sheet: Magenta
TMSB15A
KIAA1549
DMC1
CENPA
SIX1
RTKN2
PTPN5
TMOD2
NMU
PCLAF
SLC30A3
ANKRD2
SLC29A1
KCNK1
PHTF2
MCOLN3
CSDC2
USP3
MCUB
NEDD4L
COL6A1
SPOCK1
SHCBP1
NHEJ1
LONRF3
NELL2
KLHDC8B
GLDC
AZU1
RFWD3
GMPPA
WWC3
MAP7D2
BRINP1
GAD2
FOXF1
NFYB
KIDINS220
MCM10
OXT
CORO2A
SLIT1
CHFR
KIF25
CPN1
RET
CEP72
TINCR
CHRNA5
GRAMD1B
FOXA1
CHPF
MRC1
DPP6
ZP2
KCND1
GNG4
NUMBL
PCP4L1
S100PBP
TGFBR2
FANCD2
MFSD4A
CHRDL2
RHOBTB2
RGS20
B4GAT1
TNFAIP3
MAGEA8
CT55
BDKRB1
ASPM
P4HTM
RBP7
AMDHD1
CLEC1B
MAGEA12
KCNJ16
SLC16A8
TNFRSF25
GPC4
VAT1L
PIK3CB
SLC7A10
CST6
BID
ZNF711
SPOCK2
SCN8A
TAC3
PRDM13
CCDC177
CERS2
UGGT2
GAL
GNB4
ENO3
TP63
INSM2
PRR7
DLG5
BMP4
CREB3L1
CALCB
TMBIM1
AVL9
PCGF6
PTGER2
EML4
PDGFRA
PLPPR5
CC2D2A
ACTR8
FXYD6
VCPIP1
KCNN2
GYPE
C3AR1
CCL17
TNFRSF1B
C2CD5
SAGE1
ZDHHC24
PRRX2
BRMS1L
TWSG1
ZGRF1
MBOAT2
GRHL1
IQSEC3
GLS2
RALA
CENPN
TLE6
RAB26
ZNF318
DUSP3
ABHD4
PLCD1
WWTR1
ENDOV
ZC3H4
SH3BP5
TK1
GABRB3
TLN1
AMPD2
PFKFB3
PARS2
TEX10
CLC
GPR180
ZCCHC10
LEAP2
ELOVL4
CD1D
C3orf52
HSD17B12
HIVEP1
TUBGCP6
H2BC5
MCM5
PAPOLG
POLR3G
ACVR2A
RASL10A
SLC8A2
CEBPZ
USP31
GPRC5B

## Sheet: Royalblue
LRRIQ3
PARP8
KRT23
NUSAP1
IFT74
USP1
MSI2
NEK4
VWA8
RNF138
SP3
IKZF5
CEP83
ZFR
MAP4K3
RTL6
TARS3
FAM184A
SLF1
GPATCH1
OR1E2
CAMKMT
TRIM24
KRTAP5-8
SAV1
PLEKHA3
LYST
IRF5
POLR3E
HERC3
TCEA1
DIP2C
ZNF787
ATG101
MFSD11
TGM1
PPP4R3B
TMEM161A
OXR1
PNPT1
ATP4B
MIOS
SLC16A4
ULK2
LZTFL1
FMO4
TOR1B
TAF1
TAF1A
SIGLEC10
RDH5
RSF1
ZNF333
PIK3IP1
SLCO4C1
KREMEN1
SOCS5
DAPK1
COL21A1
CENPC
LIX1
PTPN1
ADGRL4
DNASE1L2
HS3ST3A1
DDX17
ZNF175
KIF21B
COG6
UGGT1

[truncated: 2 more sheets: Salmon, Turquoise]
