# Supplementary material for: Identification and validation of CCL2 as a potential biomarker relevant to mast cell infiltration in the testicular immune microenvironment of spermatogenic dysfunction
Source: Cell Biosci. 2023 May 23;13:94. doi: 10.1186/s13578-023-01034-2 (PMC10204296; doi:10.1186/s13578-023-01034-2)
Supplement: Supplementary file 17 — Additional file 17: Table S3. DEGs between patients with normal spermatogenesis and spermatogenic dysfunction in the discovery set. [file 13578_2023_1034_MOESM17_ESM.xlsx]

## Sheet: Table S3
genesymbol	logFC	AveExpr	t	P.Value	adj.P.Val	B
PLA2G12B	-2.64231	6.72423	-11.2591	2.43e-12	3.24e-08	17.9288
ZMIZ2	-2.60931	7.17093	-10.1864	2.71e-11	1.81e-07	15.6722
GAK	2.70265	10.6917	9.4888	1.41e-10	6.29e-07	14.1161
PKIB	-3.22277	7.36995	-9.22119	2.71e-10	9.04e-07	13.5003
PGAP2	-1.37316	8.18284	-8.7805	8.05e-10	1.86e-06	12.4633
CLK4	-2.15135	11.5263	-8.69848	9.89e-10	1.86e-06	12.2672
GCC1	-2.12504	9.71068	-8.62632	1.19e-09	1.86e-06	12.0939
CABS1	-3.18658	11.6458	-8.54672	1.45e-09	1.86e-06	11.9019
INPP4B	-2.57738	9.52246	-8.48397	1.7e-09	1.86e-06	11.7498
MAN1C1	1.24724	9.56027	8.46985	1.76e-09	1.86e-06	11.7155
FNDC8	-1.51489	11.1996	-8.45835	1.82e-09	1.86e-06	11.6875
ACE	-3.64892	7.33792	-8.45305	1.84e-09	1.86e-06	11.6747
AKAP1	-2.41649	11.6273	-8.41609	2.02e-09	1.86e-06	11.5847
VAV3	-2.92421	7.61363	-8.37099	2.27e-09	1.86e-06	11.4746
ZMYND15	-2.76518	9.76581	-8.35692	2.35e-09	1.86e-06	11.4402
IL5RA	-2.03255	6.54316	-8.35611	2.36e-09	1.86e-06	11.4382
SYN3	-2.7867	7.79601	-8.35461	2.37e-09	1.86e-06	11.4346
PPP2R5E	-2.65414	11.1155	-8.23784	3.19e-09	2.25e-06	11.148
SLC22A14	-2.46395	7.80657	-8.23129	3.25e-09	2.25e-06	11.1319
PLPP6	-2.75902	8.27055	-8.2147	3.39e-09	2.25e-06	11.091
TMEM249	-2.58082	9.23093	-8.19851	3.53e-09	2.25e-06	11.0511
TRIM17	-2.07284	10.9631	-8.16364	3.87e-09	2.35e-06	10.9649
KIAA0586	-2.09869	8.37496	-8.07881	4.82e-09	2.8e-06	10.7547
S1PR2	-3.36678	7.54131	-8.02177	5.58e-09	3.03e-06	10.6127
KLHL11	-2.02043	10.99	-8.01555	5.68e-09	3.03e-06	10.5972
MCL1	-2.24359	9.6871	-7.99683	5.96e-09	3.06e-06	10.5505
PGA5	-2.70327	7.87086	-7.95871	6.58e-09	3.26e-06	10.4553
DIAPH3	-3.07916	9.16089	-7.9084	7.51e-09	3.58e-06	10.3293
PICK1	-2.53725	7.36104	-7.86269	8.46e-09	3.9e-06	10.2145
DENND1B	-1.50632	9.03019	-7.84823	8.79e-09	3.91e-06	10.1781
TNFAIP8L1	-2.01071	9.58761	-7.80819	9.76e-09	4.17e-06	10.0773
TICAM1	1.88865	8.94496	7.79919	9.99e-09	4.17e-06	10.0546
NSUN4	-2.34132	12.1717	-7.74985	1.14e-08	4.53e-06	9.93
GPR18	-3.34988	8.21517	-7.73827	1.17e-08	4.53e-06	9.9007
IQCN	-2.0968	10.2456	-7.72344	1.22e-08	4.53e-06	9.86316
TSGA13	-1.91634	9.82677	-7.723	1.22e-08	4.53e-06	9.86204
NFKBIB	-2.61154	10.9373	-7.67499	1.39e-08	4.78e-06	9.7403
WDR82	-2.37077	8.44923	-7.6682	1.41e-08	4.78e-06	9.72305
CARM1	-2.6102	7.56931	-7.65829	1.45e-08	4.78e-06	9.69789
MDN1	1.10454	12.2543	7.6542	1.47e-08	4.78e-06	9.68748
LRRC8D	1.74755	12.214	7.65404	1.47e-08	4.78e-06	9.68709
SLC39A13	-2.76799	11.6045	-7.64394	1.51e-08	4.79e-06	9.6614
GTPBP2	-2.26228	7.13099	-7.62035	1.6e-08	4.98e-06	9.60139
SINHCAF	-1.93996	8.03105	-7.58984	1.74e-08	5.28e-06	9.52364
CLIP1	-1.79637	11.5277	-7.56662	1.85e-08	5.3e-06	9.4644
TNNT3	1.55972	7.20382	7.54988	1.93e-08	5.3e-06	9.42165
ZNF124	-2.12096	7.04842	-7.54624	1.95e-08	5.3e-06	9.41235
TSPAN6	-1.5256	13.9392	-7.54437	1.96e-08	5.3e-06	9.40757
ZNF555	-1.38794	8.42805	-7.5419	1.97e-08	5.3e-06	9.40127
CNTN1	-2.17436	8.9455	-7.54045	1.98e-08	5.3e-06	9.39755
COL11A1	-2.63395	7.33546	-7.50023	2.21e-08	5.43e-06	9.29465
CDKL5	-1.5529	9.48416	-7.4901	2.27e-08	5.43e-06	9.26869
OLAH	-2.67375	9.51218	-7.4886	2.27e-08	5.43e-06	9.26484
TBC1D28	-3.64551	7.78026	-7.48389	2.3e-08	5.43e-06	9.25276
TREML2	-3.75877	8.07987	-7.47447	2.36e-08	5.43e-06	9.22861
NPAS2	-1.47671	8.83301	-7.46713	2.41e-08	5.43e-06	9.2098
GNG2	-2.39117	12.5781	-7.46329	2.43e-08	5.43e-06	9.19994
PSMF1	-2.49168	12.0883	-7.45754	2.47e-08	5.43e-06	9.18518
SELENOI	-1.58071	7.62954	-7.45186	2.51e-08	5.43e-06	9.1706
IFT57	-2.17461	11.061	-7.45021	2.52e-08	5.43e-06	9.16637
OSR2	1.28486	13.1701	7.44318	2.57e-08	5.43e-06	9.14832
PDYN	-4.39444	8.5725	-7.43137	2.65e-08	5.43e-06	9.11797
MAP2K3	1.00332	11.3797	7.42796	2.67e-08	5.43e-06	9.10919
CEP41	-1.79387	9.36799	-7.42609	2.69e-08	5.43e-06	9.1044
SOCS7	-2.31665	9.51574	-7.42569	2.69e-08	5.43e-06	9.10336
TENT5C	-2.09603	7.64937	-7.42094	2.72e-08	5.43e-06	9.09114
HOMEZ	-1.74523	11.2108	-7.41954	2.74e-08	5.43e-06	9.08754
DNAJC4	-1.82395	11.8164	-7.41587	2.76e-08	5.43e-06	9.0781
PPP2R2C	-2.37236	7.59885	-7.40706	2.83e-08	5.48e-06	9.05544
LAMTOR1	1.40606	9.06674	7.39789	2.9e-08	5.53e-06	9.03185
MSRB2	2.0295	9.39209	7.3757	3.08e-08	5.78e-06	8.97469
RNF125	-3.96221	8.41104	-7.36707	3.15e-08	5.78e-06	8.95244
ATG2B	-2.98104	7.67531	-7.36596	3.16e-08	5.78e-06	8.9496
VPS26C	1.27434	8.24522	7.35567	3.25e-08	5.83e-06	8.92305
TMEM190	-4.26636	10.2812	-7.35238	3.27e-08	5.83e-06	8.91457
TNP2	-3.15408	9.84931	-7.34281	3.36e-08	5.83e-06	8.88986
ANK2	-2.71037	9.07097	-7.33708	3.41e-08	5.83e-06	8.87507
MROH7	-3.23119	11.4858	-7.33636	3.42e-08	5.83e-06	8.87322
RIPOR2	-2.29856	6.81291	-7.33248	3.45e-08	5.83e-06	8.86322
RNF19A	-1.59778	10.8857	-7.3287	3.49e-08	5.83e-06	8.85344
ITIH4	-2.73318	7.2211	-7.32208	3.55e-08	5.84e-06	8.83635
ABCB11	-2.66462	7.65504	-7.31876	3.58e-08	5.84e-06	8.82776
DHX57	-1.46962	11.7137	-7.30726	3.7e-08	5.95e-06	8.79805
RND2	-2.26426	10.4464	-7.29283	3.84e-08	6.11e-06	8.76072
MAP3K20	1.15993	8.02927	7.28235	3.95e-08	6.21e-06	8.73359
ARHGAP26	-1.87594	10.4875	-7.27248	4.06e-08	6.23e-06	8.70804
CSNK1G2	-3.46572	8.66125	-7.27166	4.07e-08	6.23e-06	8.70593
ARMC2	-1.78087	10.2823	-7.26776	4.11e-08	6.23e-06	8.69583
FGL1	-3.22217	9.05328	-7.26455	4.15e-08	6.23e-06	8.68752
TSLP	-3.3465	7.94576	-7.25478	4.26e-08	6.32e-06	8.6622
FUZ	-2.23874	10.7435	-7.24342	4.39e-08	6.45e-06	8.63273
CDC14A	-3.35088	10.8805	-7.23921	4.44e-08	6.45e-06	8.62183
SCN3B	-2.05704	7.8646	-7.22857	4.57e-08	6.54e-06	8.59423
MAPRE3	-1.86735	10.9928	-7.22431	4.62e-08	6.54e-06	8.58317
CHRNB4	-1.83346	7.25469	-7.22216	4.65e-08	6.54e-06	8.57758
SLC38A6	-2.05101	7.14134	-7.20082	4.92e-08	6.85e-06	8.52217
SSPN	1.18014	12.0773	7.1959	4.99e-08	6.87e-06	8.50938
C6orf201	-3.14872	7.96634	-7.16924	5.36e-08	7.31e-06	8.44005
MSTO1	-2.15519	9.85279	-7.13426	5.89e-08	7.96e-06	8.34897
CAMKV	-1.69424	6.04037	-7.12797	5.99e-08	7.98e-06	8.33258
USP36	1.29765	8.74303	7.12565	6.03e-08	7.98e-06	8.32654
ANTXR2	2.08811	9.0723	7.12191	6.09e-08	7.98e-06	8.31678
L2HGDH	-2.26836	8.57551	-7.11839	6.15e-08	7.98e-06	8.30761
GSKIP	-2.79621	10.5194	-7.10078	6.45e-08	8.29e-06	8.26167
TTC39A	-2.77697	10.558	-7.09208	6.61e-08	8.41e-06	8.23894
CALR3	-1.71674	9.30195	-7.07416	6.94e-08	8.74e-06	8.19215
ALLC	-1.52666	9.5204	-7.06611	7.09e-08	8.85e-06	8.1711
ACP4	-1.64421	8.3826	-7.05975	7.21e-08	8.92e-06	8.15448
SEC16B	-1.66822	7.61306	-7.05342	7.34e-08	8.93e-06	8.13792
DNTT	-2.04348	6.80829	-7.05296	7.35e-08	8.93e-06	8.13672
USP25	-2.24195	12.0482	-7.04372	7.53e-08	8.95e-06	8.11255
TM6SF1	-1.3174	9.39371	-7.04119	7.58e-08	8.95e-06	8.10593
CDKN1B	-2.22569	7.76088	-7.0399	7.61e-08	8.95e-06	8.10255
TSSK3	-2.08967	10.079	-7.03797	7.65e-08	8.95e-06	8.0975
WDR45B	-2.40255	9.2805	-7.0355	7.7e-08	8.95e-06	8.09103
FRMPD2	-2.95495	9.41111	-7.01618	8.12e-08	9.35e-06	8.04046
CDH13	-1.91023	7.54427	-7.01036	8.25e-08	9.42e-06	8.0252
C1orf21	1.16423	9.16052	6.99805	8.53e-08	9.61e-06	7.99295
AGR2	-2.42443	7.0605	-6.99648	8.57e-08	9.61e-06	7.98881
SPTSSA	1.14899	12.3641	6.99356	8.63e-08	9.61e-06	7.98118
PZP	-2.44539	7.42846	-6.98943	8.73e-08	9.61e-06	7.97034
AKTIP	-1.40053	9.56455	-6.98751	8.78e-08	9.61e-06	7.96531
HERPUD2	-3.18098	8.74318	-6.97195	9.16e-08	9.95e-06	7.92447
DCAF5	-2.44902	7.89154	-6.9412	9.96e-08	1.05e-05	7.84373
PSME1	1.3825	12.9035	6.94011	9.99e-08	1.05e-05	7.84087
KLK5	-4.22255	9.48019	-6.93951	1e-07	1.05e-05	7.83928
CAST	-1.54347	13.2488	-6.93504	1.01e-07	1.05e-05	7.82755
TMC5	-1.43393	8.06559	-6.92926	1.03e-07	1.05e-05	7.81235
MORN3	-4.02483	8.617	-6.92777	1.03e-07	1.05e-05	7.80843
LLCFC1	-2.67461	11.613	-6.92705	1.03e-07	1.05e-05	7.80652
RFTN1	-1.74772	7.12477	-6.92372	1.04e-07	1.05e-05	7.79776
NIBAN1	1.57156	9.94821	6.92201	1.05e-07	1.05e-05	7.79328
FRRS1L	-2.25754	8.79545	-6.90694	1.09e-07	1.08e-05	7.75362
FAM220A	-1.89378	13.1309	-6.90674	1.09e-07	1.08e-05	7.75311
CNTN2	-1.4331	7.32434	-6.90511	1.1e-07	1.08e-05	7.74882
NICN1	-2.44314	7.88805	-6.89694	1.12e-07	1.1e-05	7.72731
HSPA1L	-1.74354	10.7203	-6.88854	1.15e-07	1.11e-05	7.70519
SPATA7	-1.69373	13.2934	-6.88767	1.15e-07	1.11e-05	7.7029
EMX2	1.50314	9.30653	6.88184	1.17e-07	1.12e-05	7.68755
TTBK2	-4.45461	9.65029	-6.86302	1.23e-07	1.16e-05	7.63795
FNDC11	-4.27211	9.99348	-6.86236	1.23e-07	1.16e-05	7.6362
PBXIP1	-2.14477	11.1403	-6.85292	1.27e-07	1.18e-05	7.6113
MARCHF4	-2.67081	8.71656	-6.84591	1.29e-07	1.2e-05	7.59281
CRLF3	-1.62858	9.74066	-6.83977	1.31e-07	1.2e-05	7.57662
LINC00474	-2.99202	7.32464	-6.83915	1.32e-07	1.2e-05	7.575
ARHGEF6	1.87631	10.3661	6.83864	1.32e-07	1.2e-05	7.57365
DIAPH2	1.35054	12.7727	6.83292	1.34e-07	1.2e-05	7.55856
ARHGAP10	1.23198	11.2719	6.83279	1.34e-07	1.2e-05	7.55819
CST8	-3.30549	10.5345	-6.83024	1.35e-07	1.2e-05	7.55148
UNC5D	-2.49572	7.50687	-6.81691	1.4e-07	1.24e-05	7.51628
HYAL3	-1.22573	9.92189	-6.81109	1.42e-07	1.25e-05	7.50091
GFRA2	-2.07939	9.45087	-6.80357	1.45e-07	1.27e-05	7.48104
SLC30A10	-1.36248	9.46592	-6.79205	1.5e-07	1.3e-05	7.45058
C20orf141	-2.63831	12.286	-6.78762	1.52e-07	1.31e-05	7.43887
DNAJC5B	-3.93262	11.6113	-6.78193	1.54e-07	1.32e-05	7.42382
SMCP	-1.92975	11.0933	-6.77842	1.55e-07	1.32e-05	7.41454
ACRV1	-2.63843	12.1516	-6.77627	1.56e-07	1.32e-05	7.40884
KRT86	-2.6709	7.27053	-6.76063	1.63e-07	1.37e-05	7.36745
EAF1	-1.91105	10.0734	-6.75218	1.67e-07	1.4e-05	7.3451
FRAT2	-1.63748	10.0758	-6.74682	1.7e-07	1.4e-05	7.33089
TRIP6	1.22668	13.0411	6.74567	1.7e-07	1.4e-05	7.32784
TRUB1	-1.28645	7.70027	-6.74349	1.71e-07	1.4e-05	7.32207
CASP2	-1.83861	9.00059	-6.73776	1.74e-07	1.42e-05	7.3069
WNT3	-2.428	7.06921	-6.73409	1.76e-07	1.42e-05	7.29717
ILRUN	-1.69399	9.90575	-6.71274	1.86e-07	1.5e-05	7.24058
USP2	-2.64835	9.81365	-6.70935	1.88e-07	1.5e-05	7.2316
DNAI1	-1.04529	9.28275	-6.7091	1.88e-07	1.5e-05	7.23092
BMI1	-2.30002	10.8698	-6.70642	1.89e-07	1.5e-05	7.22381
ZNF688	-1.14869	12.0175	-6.69858	1.94e-07	1.51e-05	7.20302
SCRG1	1.24841	13.6003	6.69275	1.97e-07	1.51e-05	7.18755
STAB2	-1.78723	6.72327	-6.6924	1.97e-07	1.51e-05	7.18661
LATS2	-3.48156	10.0077	-6.6848	2.01e-07	1.53e-05	7.16645
RPP25	1.13144	9.8642	6.68288	2.02e-07	1.53e-05	7.16134
CIAO2A	1.00945	11.3654	6.65978	2.15e-07	1.62e-05	7.09999
QRICH2	-2.18785	7.56341	-6.65921	2.16e-07	1.62e-05	7.09849
DPYSL5	-2.51501	7.60581	-6.65601	2.18e-07	1.62e-05	7.08997
C22orf31	-2.07175	9.20486	-6.65436	2.19e-07	1.62e-05	7.0856
TP53TG5	-4.68487	10.9836	-6.65192	2.2e-07	1.63e-05	7.07911
SPAM1	-2.99822	7.14961	-6.64127	2.27e-07	1.66e-05	7.0508
CDKN1A	1.17839	13.4415	6.63781	2.29e-07	1.66e-05	7.04159
ADAMTS5	2.35726	9.558	6.63499	2.31e-07	1.66e-05	7.03409
NEK11	-2.40821	9.49867	-6.6337	2.31e-07	1.66e-05	7.03065
CYLC2	-4.10054	8.60621	-6.62886	2.35e-07	1.68e-05	7.01779
PRSS3	-2.77635	7.57769	-6.62231	2.39e-07	1.7e-05	7.00035
PDK1	-3.43217	9.45612	-6.62083	2.4e-07	1.7e-05	6.99642
FABP4	2.34748	8.14297	6.61758	2.42e-07	1.7e-05	6.98777
LRRC37B	-2.86156	9.22199	-6.61201	2.46e-07	1.72e-05	6.97294
SI	-2.37167	8.36671	-6.60717	2.49e-07	1.73e-05	6.96006
FAM199X	1.31855	9.12807	6.58904	2.62e-07	1.8e-05	6.9118
CCDC126	-2.7619	12.1857	-6.58831	2.62e-07	1.8e-05	6.90983
ACOT9	1.65671	8.99968	6.58487	2.65e-07	1.8e-05	6.90068
MTM1	1.43686	9.7902	6.58383	2.66e-07	1.8e-05	6.89791
NECTIN3	-1.22867	11.8701	-6.53924	3e-07	2.03e-05	6.77901
HBZ	-2.4897	8.80648	-6.53546	3.04e-07	2.03e-05	6.76891
PTP4A1	-2.7985	8.54164	-6.53309	3.06e-07	2.03e-05	6.7626
TMPRSS6	-2.04798	7.223	-6.53279	3.06e-07	2.03e-05	6.76178
EDIL3	-1.98975	8.29586	-6.53047	3.08e-07	2.04e-05	6.75561
CPA3	2.55384	8.87391	6.52328	3.14e-07	2.07e-05	6.73639
SPACA3	-3.85752	9.93498	-6.51687	3.2e-07	2.08e-05	6.71928
ADAMTS9-AS1	2.0148	7.40764	6.51669	3.2e-07	2.08e-05	6.71882
ZNF616	1.2245	8.09711	6.50965	3.26e-07	2.09e-05	6.7
BEX1	1.36049	13.8743	6.50864	3.27e-07	2.09e-05	6.69731
EIF4E	-2.72132	11.8877	-6.50839	3.27e-07	2.09e-05	6.69663
KLK13	-3.24067	9.31199	-6.49989	3.35e-07	2.13e-05	6.67392
TMF1	-2.72605	11.7726	-6.49652	3.38e-07	2.13e-05	6.66493
USP38	-1.95648	8.76341	-6.49618	3.38e-07	2.13e-05	6.66402
NPDC1	1.4937	9.35242	6.48597	3.48e-07	2.17e-05	6.63673
DCUN1D5	1.01327	9.73348	6.46723	3.67e-07	2.28e-05	6.58659
LRFN3	1.26409	9.58569	6.46608	3.68e-07	2.28e-05	6.58353
ATL3	-2.5959	9.88481	-6.46179	3.72e-07	2.29e-05	6.57205
ARFGEF3	-1.66962	8.35473	-6.45766	3.77e-07	2.31e-05	6.561
G6PC2	-2.29286	7.22224	-6.45631	3.78e-07	2.31e-05	6.55738
SNX9	-1.13223	11.7818	-6.45387	3.81e-07	2.31e-05	6.55086
DAG1	1.19648	12.5024	6.45149	3.83e-07	2.32e-05	6.54448
RMDN2	-1.95931	11.4272	-6.44699	3.88e-07	2.32e-05	6.53243
ASXL3	-2.8158	8.11137	-6.44188	3.93e-07	2.35e-05	6.51877
FOXJ2	1.51667	10.4863	6.43833	3.97e-07	2.36e-05	6.50925
S100A8	-2.9736	8.06014	-6.43703	3.99e-07	2.36e-05	6.50579
LATS1	-2.79022	8.32395	-6.435	4.01e-07	2.36e-05	6.50034
CEP85L	-4.22488	10.3841	-6.41809	4.2e-07	2.46e-05	6.45505
VEGFB	1.1401	11.5371	6.41293	4.26e-07	2.49e-05	6.44123
DNPH1	1.02136	10.7064	6.40816	4.32e-07	2.51e-05	6.42845
TENT5A	1.08594	12.6019	6.40365	4.37e-07	2.53e-05	6.41635
KCND3	-2.09598	7.39939	-6.39815	4.44e-07	2.55e-05	6.40159
DIAPH1	-1.14231	10.0029	-6.39723	4.45e-07	2.55e-05	6.39913
TNFAIP6	-3.6401	10.9208	-6.39242	4.51e-07	2.58e-05	6.38623
DDHD1	-1.61736	8.14553	-6.38727	4.58e-07	2.6e-05	6.37244
TSKS	-3.15281	12.4232	-6.38526	4.6e-07	2.61e-05	6.36704
LYPLA1	-3.42268	11.6132	-6.38382	4.62e-07	2.61e-05	6.36316
NCBP2AS2	1.00908	13.45	6.3795	4.68e-07	2.63e-05	6.35158
TRIM35	1.22775	8.76966	6.37002	4.8e-07	2.67e-05	6.32616
C1GALT1C1	1.32035	11.6581	6.36914	4.82e-07	2.67e-05	6.32378
SOSTDC1	-1.78716	8.59865	-6.36898	4.82e-07	2.67e-05	6.32335
ARL6IP5	1.22104	13.2673	6.36808	4.83e-07	2.67e-05	6.32094
GSTCD	-2.5796	8.08782	-6.36573	4.86e-07	2.67e-05	6.31464
TBXA2R	1.17051	7.06548	6.35682	4.98e-07	2.71e-05	6.29072
COX10	-1.33205	8.83527	-6.35648	4.99e-07	2.71e-05	6.28981
PRSS37	-4.8799	9.73053	-6.35597	4.99e-07	2.71e-05	6.28844
ATP6V0E1	1.06067	14.0445	6.35009	5.08e-07	2.75e-05	6.27266
MLIP	-1.75708	8.47647	-6.34141	5.2e-07	2.8e-05	6.24935
ZNF567	-1.90555	9.11503	-6.33842	5.24e-07	2.82e-05	6.2413
SMIM2	-3.03083	8.45804	-6.33489	5.3e-07	2.83e-05	6.23183
KLHL42	1.54313	11.671	6.3318	5.34e-07	2.83e-05	6.22354
REC8	-1.18496	10.6463	-6.32957	5.38e-07	2.83e-05	6.21752
ADIRF	1.55774	10.5969	6.32929	5.38e-07	2.83e-05	6.21679
GNA14	-2.56056	7.74299	-6.32837	5.39e-07	2.83e-05	6.21432
ACADL	1.82366	7.55912	6.3279	5.4e-07	2.83e-05	6.21305
SLC66A2	-1.88456	8.26857	-6.31707	5.57e-07	2.91e-05	6.18395
IL7	-2.90946	7.80017	-6.31553	5.59e-07	2.91e-05	6.17981
PBDC1	1.7526	7.63827	6.31182	5.65e-07	2.93e-05	6.16984
TAF4	-1.66782	9.15042	-6.30802	5.71e-07	2.94e-05	6.15962
IGSF10	-3.18038	10.6742	-6.30781	5.71e-07	2.94e-05	6.15904
C2orf88	-3.05363	12.1595	-6.2997	5.84e-07	2.98e-05	6.13724
ADAM21	-3.50098	8.9196	-6.29777	5.87e-07	2.98e-05	6.13205
PYCARD	1.80402	9.41628	6.29587	5.9e-07	2.98e-05	6.12694
LOC51145	-1.29098	7.74704	-6.29529	5.91e-07	2.98e-05	6.12539
KCNK15	1.69111	7.33918	6.28854	6.03e-07	3.02e-05	6.10724
NMT2	1.12689	11.4549	6.27963	6.18e-07	3.07e-05	6.08324
FOXC1	1.05172	8.5924	6.27699	6.22e-07	3.08e-05	6.07617
GPR84	-2.08547	7.07991	-6.27034	6.34e-07	3.12e-05	6.05827
ARFIP1	-2.49835	9.15485	-6.26085	6.51e-07	3.18e-05	6.03271
CPS1	-1.33125	8.04461	-6.25845	6.55e-07	3.19e-05	6.02624
SLC26A7	-1.84944	6.63303	-6.25031	6.7e-07	3.25e-05	6.00432
SMO	1.20777	9.20067	6.2412	6.88e-07	3.32e-05	5.9798
MAP1LC3A	-1.16307	10.7854	-6.23091	7.08e-07	3.39e-05	5.95206
ENPP5	1.58953	11.5005	6.22938	7.11e-07	3.39e-05	5.94796
LOC105374845	-3.32314	9.88621	-6.22924	7.11e-07	3.39e-05	5.94757
MOSPD3	-1.33926	9.90537	-6.22512	7.19e-07	3.42e-05	5.93647
BCL10	-2.12861	8.65078	-6.21307	7.44e-07	3.53e-05	5.90398
EFHC1	-1.68757	10.5901	-6.20775	7.55e-07	3.57e-05	5.88964
ADO	-1.49988	11.18	-6.19415	7.84e-07	3.69e-05	5.85298
CYBRD1	2.13222	8.38948	6.18808	7.98e-07	3.74e-05	5.83659
CDC40	-1.7779	10.1663	-6.18595	8.02e-07	3.75e-05	5.83086
SDSL	1.2936	11.9682	6.18434	8.06e-07	3.75e-05	5.82652
SPACA7	-2.74491	11.1616	-6.18163	8.12e-07	3.77e-05	5.81919
ZFP36	1.77815	10.166	6.17628	8.24e-07	3.81e-05	5.80475
PRR34-AS1	1.22454	10.7927	6.17318	8.32e-07	3.82e-05	5.79639
DEF6	-1.86126	9.84162	-6.16535	8.5e-07	3.89e-05	5.77527
CYP2J2	-2.13787	9.09464	-6.16367	8.54e-07	3.9e-05	5.77074
ERO1A	1.26551	10.3314	6.162	8.58e-07	3.9e-05	5.76622
CBR3	1.79	8.25789	6.15954	8.64e-07	3.91e-05	5.75958
LOC84214	-2.54037	9.71502	-6.15888	8.66e-07	3.91e-05	5.75779
HSPA4L	-2.53478	10.2669	-6.15232	8.82e-07	3.97e-05	5.7401
LDLR	1.65209	12.8753	6.14727	8.94e-07	4.01e-05	5.72644
MAGEB1	1.77208	9.12275	6.14597	8.97e-07	4.01e-05	5.72294
PLPP7	1.83399	9.01566	6.13603	9.23e-07	4.09e-05	5.6961
SLC2A10	1.35073	11.005	6.13541	9.24e-07	4.09e-05	5.69441
STING1	1.52453	8.48609	6.13445	9.27e-07	4.09e-05	5.69182
CREB3L2	-1.11269	8.88533	-6.1263	9.48e-07	4.14e-05	5.66981
SGCA	-1.85297	10.0224	-6.12379	9.55e-07	4.16e-05	5.66303
RBP1	1.6984	12.9385	6.10957	9.94e-07	4.31e-05	5.62458
MYOZ2	1.83415	8.67062	6.10711	1e-06	4.31e-05	5.61794
PCDH1	1.60609	7.56711	6.10595	1e-06	4.31e-05	5.61479
IDNK	1.24604	10.6755	6.10521	1.01e-06	4.31e-05	5.6128
CAMK2N1	1.5274	8.80764	6.10424	1.01e-06	4.31e-05	5.61018
FSCB	-1.73341	6.91203	-6.1037	1.01e-06	4.31e-05	5.60873
CYB561D1	1.01604	10.2132	6.09762	1.03e-06	4.36e-05	5.59229
ZCCHC18	1.49942	10.1734	6.09508	1.03e-06	4.36e-05	5.58542
LINC00687	-4.14474	9.55745	-6.09365	1.04e-06	4.37e-05	5.58154
TIMP1	1.04214	14.3868	6.09245	1.04e-06	4.37e-05	5.5783
TBC1D16	1.03014	6.55922	6.08883	1.05e-06	4.39e-05	5.5685
PYROXD1	-2.05131	11.5079	-6.0878	1.06e-06	4.39e-05	5.56573
COL4A2	1.10116	9.6248	6.08761	1.06e-06	4.39e-05	5.5652
PLCZ1	-2.57853	8.51456	-6.0859	1.06e-06	4.39e-05	5.56058
HOXD4	1.3216	10.7368	6.08491	1.06e-06	4.39e-05	5.55792
TSSK2	-4.33897	9.26369	-6.0778	1.09e-06	4.46e-05	5.53869
ZRANB2	-1.30603	11.6787	-6.07651	1.09e-06	4.46e-05	5.53519
IL21R	-1.64893	6.14373	-6.07649	1.09e-06	4.46e-05	5.53513
DZANK1	-1.45289	6.97083	-6.07021	1.11e-06	4.52e-05	5.51813
KATNBL1	1.39633	11.4263	6.06518	1.13e-06	4.57e-05	5.50454
ALPK2	-1.82882	7.74938	-6.06391	1.13e-06	4.57e-05	5.50109
EHD1	-3.3894	12.6101	-6.05675	1.15e-06	4.64e-05	5.48171
TOB2	-1.38136	7.55551	-6.0564	1.15e-06	4.64e-05	5.48077
TMEM158	2.10548	9.44397	6.05513	1.16e-06	4.65e-05	5.47732
SPOCK3	-1.7988	6.29933	-6.04222	1.2e-06	4.8e-05	5.44237
BRIP1	-3.94415	9.55345	-6.03995	1.21e-06	4.82e-05	5.43624
CTNNA3	-3.00912	9.94296	-6.03872	1.21e-06	4.82e-05	5.43292
GGA3	-1.30143	8.64967	-6.03629	1.22e-06	4.82e-05	5.42634
HSPB2	1.81815	9.73655	6.0356	1.22e-06	4.82e-05	5.42446
TES	-1.18503	6.44735	-6.03524	1.22e-06	4.82e-05	5.42349
FNDC4	-1.74046	9.24436	-6.02902	1.25e-06	4.88e-05	5.40663
PDZD11	1.35154	10.0794	6.02826	1.25e-06	4.88e-05	5.40459
CD55	-1.06209	13.1049	-6.0254	1.26e-06	4.9e-05	5.39685
SUN1	-1.59377	9.10232	-6.01923	1.28e-06	4.96e-05	5.38012
GSTA4	1.08545	14.1295	6.00892	1.32e-06	5.07e-05	5.3522
CDC25A	-1.21102	6.70611	-6.00688	1.33e-06	5.08e-05	5.34666
LYRM1	-1.69002	10.07	-6.00491	1.33e-06	5.08e-05	5.34133
CPD	-2.86827	10.9666	-6.00452	1.33e-06	5.08e-05	5.34026
DRAM1	-2.03575	9.94507	-6.00435	1.33e-06	5.08e-05	5.33979
TBC1D23	-1.16776	10.3272	-5.99919	1.35e-06	5.13e-05	5.32583
HDAC8	1.38243	9.7537	5.99823	1.36e-06	5.13e-05	5.32321
LIPF	-1.86581	7.4607	-5.99748	1.36e-06	5.13e-05	5.3212
ACOT13	-1.17861	13.0839	-5.99712	1.36e-06	5.13e-05	5.3202
ODF1	-5.10781	10.4252	-5.99465	1.37e-06	5.15e-05	5.31352
AKAP4	-3.69217	12.5881	-5.99152	1.38e-06	5.17e-05	5.30503
CORO1C	1.50548	7.75413	5.99047	1.39e-06	5.17e-05	5.30219
ZCCHC24	1.05999	11.2482	5.98827	1.4e-06	5.18e-05	5.29622
DNAL4	-2.08953	6.44903	-5.98641	1.4e-06	5.2e-05	5.29118
MLLT10	-2.27376	9.85117	-5.98146	1.42e-06	5.25e-05	5.27775
MRPS23	1.12703	13.0142	5.97429	1.45e-06	5.35e-05	5.25832
CLPB	-3.31771	12.799	-5.97213	1.46e-06	5.36e-05	5.25247
COPS7B	-1.49951	8.44663	-5.96943	1.47e-06	5.37e-05	5.24515
EXOSC4	-1.05005	11.2983	-5.96904	1.47e-06	5.37e-05	5.2441
MTRES1	1.13834	12.6885	5.96829	1.48e-06	5.37e-05	5.24205
HK1	-1.92359	9.10315	-5.96805	1.48e-06	5.37e-05	5.2414
CFL2	1.04036	11.7355	5.96462	1.49e-06	5.39e-05	5.23209
DET1	1.21285	10.6044	5.96433	1.49e-06	5.39e-05	5.2313
PURG	-2.36057	7.06039	-5.96279	1.5e-06	5.4e-05	5.22713
TMEM41A	1.41508	8.99648	5.96188	1.5e-06	5.4e-05	5.22467
PROX1	-4.05307	9.04687	-5.95798	1.52e-06	5.45e-05	5.21407
PCYT1B	-1.70888	10.7116	-5.9561	1.53e-06	5.46e-05	5.20898
RASD1	1.14454	10.752	5.95394	1.54e-06	5.47e-05	5.20313
RPL23AP32	1.31184	10.382	5.95001	1.55e-06	5.51e-05	5.19247
GUCA1A	-2.86962	8.92222	-5.94734	1.57e-06	5.54e-05	5.18522
HBP1	-1.58183	10.9339	-5.94005	1.6e-06	5.63e-05	5.16544
COL2A1	-1.83301	8.02057	-5.93889	1.6e-06	5.63e-05	5.16228
PRDM5	-1.41419	9.23752	-5.93875	1.6e-06	5.63e-05	5.1619
TEKT2	-3.53165	9.90508	-5.93765	1.61e-06	5.63e-05	5.15893
ARIH1	-1.1917	10.256	-5.93706	1.61e-06	5.63e-05	5.15733
AP3B2	-1.65559	7.98864	-5.9345	1.62e-06	5.65e-05	5.15037
PRKAR2A	-3.84367	10.4672	-5.93104	1.64e-06	5.68e-05	5.14099
PDE11A	-1.80502	7.37012	-5.92152	1.68e-06	5.82e-05	5.11516
SLC8B1	1.27267	13.181	5.91996	1.69e-06	5.82e-05	5.1109
DUSP13	-3.75865	9.84381	-5.91869	1.7e-06	5.82e-05	5.10747
GTF2F1	-1.35937	9.21918	-5.918	1.7e-06	5.82e-05	5.10558
ZFP41	1.29349	7.45593	5.91758	1.7e-06	5.82e-05	5.10446
GINS1	-3.63828	8.86015	-5.91504	1.72e-06	5.85e-05	5.09756
SLC46A3	1.06565	11.3264	5.91182	1.73e-06	5.88e-05	5.0888
H2AP	-4.63186	10.9381	-5.9103	1.74e-06	5.88e-05	5.08469
APOM	-1.27534	10.7689	-5.91018	1.74e-06	5.88e-05	5.08436
PPCS	1.08434	12.8625	5.90924	1.74e-06	5.88e-05	5.08181
RHOBTB1	1.168	12.4338	5.90319	1.77e-06	5.97e-05	5.06538
AOX1	1.18436	12.3876	5.89687	1.81e-06	6.06e-05	5.04822
HSD17B10	1.03115	10.8768	5.89181	1.83e-06	6.11e-05	5.03447
EPM2A	-1.12146	10.9638	-5.89154	1.83e-06	6.11e-05	5.03373
TP53RK	-1.28967	11.7159	-5.89	1.84e-06	6.12e-05	5.02956
ANXA10	-1.94407	6.86565	-5.88436	1.87e-06	6.2e-05	5.01425
ECRG4	-2.13497	12.7895	-5.88002	1.89e-06	6.25e-05	5.00245
PLA2G4C	2.31256	10.4506	5.87674	1.91e-06	6.27e-05	4.99353
SRPX	1.9016	8.55087	5.87301	1.93e-06	6.32e-05	4.98339
COL11A2	-1.93704	10.3248	-5.87197	1.94e-06	6.33e-05	4.98057
RUNDC3A	-1.23942	9.24906	-5.87118	1.94e-06	6.33e-05	4.97842
IER3	1.74042	9.28803	5.86846	1.96e-06	6.36e-05	4.97103
ZMYM3	1.06031	12.4696	5.86727	1.96e-06	6.36e-05	4.96781
CD109	-1.44723	7.44571	-5.86598	1.97e-06	6.37e-05	4.96428
FICD	-2.11572	8.59087	-5.86345	1.98e-06	6.4e-05	4.95743
CAPN3	-1.25707	10.532	-5.85815	2.01e-06	6.47e-05	4.94302
JRKL	-2.59311	7.45787	-5.85493	2.03e-06	6.51e-05	4.93426
CD248	1.18814	10.3942	5.85243	2.05e-06	6.54e-05	4.92746
FAM114A1	1.64025	10.425	5.84604	2.08e-06	6.64e-05	4.9101
TNFAIP1	1.33226	10.8214	5.84101	2.11e-06	6.71e-05	4.89643
IGDCC4	1.44992	10.4434	5.83533	2.15e-06	6.78e-05	4.88098
UGCG	-1.28533	10.1342	-5.83461	2.15e-06	6.78e-05	4.87901
HDAC11	-2.36684	7.23929	-5.83363	2.16e-06	6.78e-05	4.87636
ODAD1	-1.54887	8.43834	-5.8336	2.16e-06	6.78e-05	4.87629
MS4A14	-3.57561	12.0046	-5.83193	2.17e-06	6.8e-05	4.87175
TMEM132C	1.46732	9.45769	5.82697	2.2e-06	6.88e-05	4.85824
MOXD1	-2.49855	7.31424	-5.82573	2.21e-06	6.89e-05	4.85487
APOBEC2	-2.37099	8.12599	-5.82343	2.22e-06	6.9e-05	4.84862
FOSL2	1.1153	7.7747	5.82024	2.24e-06	6.95e-05	4.83995
LOC401261	1.59725	8.74593	5.8179	2.25e-06	6.98e-05	4.83359
LNX1	-1.22336	10.7544	-5.81478	2.27e-06	7.02e-05	4.82509
CASP4	1.72174	7.31573	5.8121	2.29e-06	7.05e-05	4.8178
H2BC21	1.08443	12.1471	5.80789	2.32e-06	7.11e-05	4.80636
KCNMB3	-1.27335	10.0733	-5.80728	2.32e-06	7.11e-05	4.8047
IKBKG	1.19352	11.717	5.80637	2.33e-06	7.11e-05	4.80221
GIMAP7	1.10341	8.95318	5.80551	2.33e-06	7.11e-05	4.79988
NUDT11	1.17225	12.3152	5.80182	2.36e-06	7.14e-05	4.78984
GHITM	1.34216	7.91303	5.80001	2.37e-06	7.14e-05	4.78491
PAPOLB	-2.70268	9.87617	-5.79896	2.38e-06	7.14e-05	4.78207
MYO18B	-2.64223	8.18282	-5.79894	2.38e-06	7.14e-05	4.782
TRIM21	1.5049	8.23381	5.79873	2.38e-06	7.14e-05	4.78144
NLGN3	1.41046	8.18316	5.79872	2.38e-06	7.14e-05	4.78139
SETBP1	1.58377	8.57976	5.79818	2.38e-06	7.14e-05	4.77993
THAP10	-1.48681	7.40968	-5.7957	2.4e-06	7.18e-05	4.77319
AKAP3	-2.7517	12.302	-5.79282	2.42e-06	7.22e-05	4.76535
MAPK8	-2.22533	7.7939	-5.78845	2.45e-06	7.28e-05	4.75347
OLR1	-1.59205	6.2455	-5.78786	2.45e-06	7.28e-05	4.75187
UBXN1	1.05936	12.4496	5.7873	2.46e-06	7.28e-05	4.75034
IPO8	-1.15519	6.43479	-5.7856	2.47e-06	7.29e-05	4.7457
TXNIP	1.17176	13.2838	5.78555	2.47e-06	7.29e-05	4.74558
HAS2	-1.79025	6.50857	-5.78125	2.5e-06	7.35e-05	4.73386
SLC16A1	-2.09172	9.77209	-5.78094	2.5e-06	7.35e-05	4.73303
AIF1L	1.25867	10.5559	5.78	2.51e-06	7.35e-05	4.73045
ANXA2	1.06581	10.2982	5.77338	2.56e-06	7.47e-05	4.71246
SAMD9L	1.94618	8.54794	5.77294	2.56e-06	7.47e-05	4.71124
CCDC68	1.39197	11.5758	5.76975	2.58e-06	7.52e-05	4.70258
ULK4	-2.6063	9.16632	-5.76728	2.6e-06	7.56e-05	4.69585
SGSH	1.39676	10.6089	5.7631	2.63e-06	7.63e-05	4.68446
SLC16A7	-3.74623	9.19806	-5.76163	2.64e-06	7.63e-05	4.68045
ATP5F1C	1.15373	10.8653	5.76155	2.64e-06	7.63e-05	4.68024
ELK1	1.0808	12.7764	5.75018	2.73e-06	7.84e-05	4.64929
RPS4Y1	1.16971	14.1175	5.74774	2.75e-06	7.88e-05	4.64265
EML1	-1.80286	8.92547	-5.74353	2.78e-06	7.94e-05	4.63119
POLE4	1.29849	9.97077	5.74312	2.78e-06	7.94e-05	4.63006
DHCR7	1.18611	12.5491	5.74089	2.8e-06	7.94e-05	4.62399
SPATA20	-1.18371	13.4836	-5.7408	2.8e-06	7.94e-05	4.62374
MAP2	-1.89736	7.87566	-5.74045	2.81e-06	7.94e-05	4.6228
NFYA	-1.981	9.60458	-5.73898	2.82e-06	7.96e-05	4.61879
ASPHD1	1.80279	8.83117	5.73738	2.83e-06	7.97e-05	4.61443
EIF1AX	1.77667	10.4379	5.73701	2.83e-06	7.97e-05	4.61342
ITGAM	1.57684	8.54769	5.73422	2.85e-06	8e-05	4.60583
FAIM2	-2.6487	8.76338	-5.72787	2.91e-06	8.13e-05	4.58854
OXA1L	1.14533	8.82769	5.72691	2.91e-06	8.13e-05	4.58592
MGAM	-2.03104	8.58405	-5.72566	2.92e-06	8.14e-05	4.58252
HNRNPU	-1.45452	11.2513	-5.72385	2.94e-06	8.16e-05	4.57757
PRKD1	1.39018	11.6176	5.71807	2.99e-06	8.26e-05	4.56183
SNAP23	-2.43612	10.2856	-5.7177	2.99e-06	8.26e-05	4.56083
PPM1D	-1.65866	9.40071	-5.71582	3.01e-06	8.29e-05	4.55571
ANKEF1	-4.30043	10.2266	-5.70467	3.1e-06	8.53e-05	4.52535
RETREG1	-1.12408	11.7331	-5.70045	3.14e-06	8.62e-05	4.51382
TUBA8	-2.53583	9.12804	-5.69244	3.21e-06	8.79e-05	4.492
HSD17B11	1.70876	9.97716	5.69172	3.22e-06	8.79e-05	4.49005
ARMCX3	2.05129	8.89528	5.69134	3.22e-06	8.79e-05	4.48902
LAYN	1.09628	9.73894	5.68698	3.26e-06	8.88e-05	4.47712
PRUNE1	-1.5781	9.72027	-5.6859	3.27e-06	8.89e-05	4.47418
MGAT4C	-2.95985	9.36015	-5.6837	3.29e-06	8.91e-05	4.4682
ABHD17B	-1.8662	8.2833	-5.68306	3.3e-06	8.91e-05	4.46643
CASP4LP	1.80058	7.71664	5.68106	3.32e-06	8.94e-05	4.461
UACA	1.51174	9.10425	5.67981	3.33e-06	8.95e-05	4.45758
DCLK3	-2.20631	9.64763	-5.67589	3.37e-06	9.03e-05	4.44691
CHRNE	-2.21806	8.88511	-5.66761	3.45e-06	9.19e-05	4.42433
TGFBR1	-3.10879	8.6592	-5.66503	3.47e-06	9.22e-05	4.41729
GIMAP4	1.52127	7.69785	5.66447	3.48e-06	9.22e-05	4.41577
RNF213	1.20638	7.24925	5.66061	3.51e-06	9.24e-05	4.40525
TMEM187	1.12418	10.9521	5.66047	3.52e-06	9.24e-05	4.40487
NOL4	-2.73172	10.153	-5.66018	3.52e-06	9.24e-05	4.40409
MIR100HG	1.49593	10.4839	5.65995	3.52e-06	9.24e-05	4.40345
SIRPG	-3.33567	9.52096	-5.65931	3.53e-06	9.24e-05	4.40172
C11orf71	-2.36587	13.4771	-5.65775	3.54e-06	9.27e-05	4.39746
TMEM81	-1.24621	9.23056	-5.65473	3.57e-06	9.33e-05	4.38922
BAZ1A	-2.05906	10.4597	-5.64415	3.68e-06	9.54e-05	4.36039
WDR20	-1.25345	10.4138	-5.64415	3.68e-06	9.54e-05	4.36037
XPNPEP3	-2.66719	11.0322	-5.64297	3.69e-06	9.55e-05	4.35716
CHCHD10	1.05657	13.0914	5.63475	3.78e-06	9.72e-05	4.33475
TCEANC2	-1.36564	9.17143	-5.63116	3.82e-06	9.8e-05	4.32496
LRRC28	-1.35462	12.5472	-5.63049	3.83e-06	9.8e-05	4.32313
MAGT1	1.0942	10.1221	5.62388	3.9e-06	9.94e-05	4.3051
PDZD8	-3.94026	9.99568	-5.62068	3.93e-06	0.000100157	4.29637
PILRA	1.10781	9.25093	5.61895	3.95e-06	0.000100458	4.29164
CFAP43	-2.26931	7.97698	-5.61062	4.05e-06	0.000102656	4.26893
PLSCR3	1.05724	10.8771	5.60766	4.08e-06	0.000103321	4.26086
TDP1	-1.47895	11.4271	-5.60693	4.09e-06	0.000103341	4.25885
TAMALIN	1.12586	9.71267	5.606	4.1e-06	0.000103416	4.25633
LSP1	1.9361	8.77742	5.60527	4.11e-06	0.000103435	4.25433
RYR2	-1.70965	6.86116	-5.60437	4.12e-06	0.000103502	4.25189
TCEAL1	1.29313	10.4121	5.60221	4.15e-06	0.000103746	4.246
PSMD12	1.26872	11.8043	5.59965	4.18e-06	0.000104304	4.23902
LRRC3B	-1.78462	8.19116	-5.59881	4.19e-06	0.000104359	4.23671
TMC7	-3.60635	9.14506	-5.59691	4.21e-06	0.000104725	4.23154
PLA2G5	1.09226	10.3854	5.58654	4.33e-06	0.000107045	4.20323
CATSPERB	-1.23499	6.81557	-5.58361	4.37e-06	0.000107642	4.19524
DOCK8	-1.95801	6.88552	-5.58327	4.37e-06	0.000107642	4.1943
UBE2K	1.27626	11.2215	5.58096	4.4e-06	0.000107948	4.18802
SEPTIN4	-1.27783	12.1305	-5.57942	4.42e-06	0.000108223	4.1838
ACTL7A	-5.67603	11.3382	-5.57757	4.44e-06	0.000108532	4.17877
COA8	-3.23689	9.02725	-5.57711	4.45e-06	0.000108532	4.17752
MEX3B	-1.79507	11.7115	-5.57399	4.49e-06	0.000109282	4.16901
ATP1A4	-2.23157	6.75788	-5.57031	4.54e-06	0.000110038	4.15896
PLEKHG3	1.07334	10.4322	5.56584	4.59e-06	0.000110903	4.14676
PRNT	-3.43176	8.50467	-5.56562	4.6e-06	0.000110903	4.14616
MDH1	1.16886	13.4386	5.56054	4.66e-06	0.000112154	4.1323
RAB9A	1.33918	10.5308	5.56038	4.67e-06	0.000112154	4.13187
HTRA3	1.58163	9.95641	5.55951	4.68e-06	0.000112198	4.12949
LECT2	-3.65839	9.30552	-5.55752	4.7e-06	0.000112198	4.12404
TRPM1	-2.09854	8.58688	-5.55647	4.72e-06	0.000112198	4.12118
CSNK1A1L	-2.47279	7.25587	-5.55576	4.73e-06	0.000112198	4.11924
GGCX	1.04463	8.91433	5.55557	4.73e-06	0.000112198	4.11872
CCDC144NL-AS1	-1.73949	7.84978	-5.55541	4.73e-06	0.000112198	4.11829
APOL5	-1.61944	6.83549	-5.5552	4.73e-06	0.000112198	4.1177
TCAP	1.07354	8.78081	5.55318	4.76e-06	0.000112625	4.11221
DHX35	-1.71966	9.50957	-5.55248	4.77e-06	0.000112625	4.11029
CA13	-1.2981	7.19105	-5.55073	4.79e-06	0.000112625	4.10552
DIRAS3	2.14105	8.90615	5.54963	4.81e-06	0.00011278	4.10251
FAM13C	-1.72032	6.80951	-5.5443	4.88e-06	0.000114111	4.08797
PDE1C	-1.8214	6.91334	-5.54405	4.89e-06	0.000114111	4.08729
LYPD5	-2.32124	7.77445	-5.54343	4.89e-06	0.000114111	4.0856
ROCK1	-2.81416	10.2733	-5.54279	4.9e-06	0.000114111	4.08383
FHIP2A	-1.78824	6.60646	-5.54194	4.92e-06	0.000114111	4.08151
DNALI1	-2.4852	12.0337	-5.54178	4.92e-06	0.000114111	4.08109
C16orf72	-2.31002	9.95547	-5.53912	4.96e-06	0.000114773	4.07383
CAPZA3	-5.26782	11.0328	-5.53695	4.99e-06	0.000115281	4.0679
DCC	-1.95613	6.31408	-5.53578	5e-06	0.000115462	4.06472
LGI1	-1.775	7.08197	-5.53428	5.02e-06	0.000115755	4.06061
SPATA31A7	-1.58245	8.40402	-5.52961	5.09e-06	0.000117092	4.04786
CLDN23	1.59204	8.22142	5.529	5.1e-06	0.000117092	4.04621
MYBPC1	-1.1466	8.60877	-5.52624	5.14e-06	0.000117808	4.03867
TSHZ2	1.1177	9.45741	5.52441	5.17e-06	0.000118217	4.03368
PRSS55	-3.56177	10.3602	-5.52107	5.21e-06	0.000119058	4.02455
ARMCX1	1.92003	10.6968	5.51803	5.26e-06	0.000119757	4.01625
SIX4	1.10929	7.75705	5.51344	5.33e-06	0.000120757	4.00373
TNIP1	1.02391	10.4495	5.51318	5.33e-06	0.000120757	4.00301
GRID2	-2.03382	8.32302	-5.51274	5.34e-06	0.000120757	4.00181
FASN	-1.50165	8.27338	-5.51269	5.34e-06	0.000120757	4.00167
RTL8A	1.32425	10.8567	5.509	5.4e-06	0.000121818	3.9916
STAU2	1.41537	9.9999	5.50762	5.42e-06	0.000122052	3.98783
CYB5R4	-2.11782	10.1686	-5.50706	5.43e-06	0.000122052	3.9863
RRS1	1.283	11.1376	5.50631	5.44e-06	0.000122052	3.98425
AGFG1	-2.0308	9.58883	-5.50535	5.45e-06	0.000122052	3.98164
LHFPL2	1.01802	12.5059	5.50313	5.49e-06	0.000122617	3.97557
RFXANK	1.25307	9.14708	5.4984	5.56e-06	0.000123905	3.96267
STK38L	1.06731	11.2607	5.49766	5.57e-06	0.000123905	3.96063
MBTPS2	1.27207	8.70284	5.49565	5.6e-06	0.000124203	3.95515
FHL5	-3.21319	13.0449	-5.49349	5.64e-06	0.00012455	3.94926
ANLN	-2.95182	8.98298	-5.48803	5.73e-06	0.000126073	3.93435
BCL2L14	-4.88741	10.9951	-5.48421	5.79e-06	0.000127061	3.92392
NEDD1	-2.90379	10.4861	-5.4824	5.82e-06	0.000127117	3.91898
EDNRA	1.79326	8.83465	5.48165	5.83e-06	0.000127117	3.91692
KLF8	1.82254	7.64633	5.47882	5.88e-06	0.000127825	3.9092
HPRT1	1.18471	11.7023	5.47844	5.88e-06	0.000127825	3.90816
FTCD	-1.03332	11.0738	-5.47796	5.89e-06	0.000127825	3.90685
TMEM100	1.2124	9.67366	5.47637	5.92e-06	0.000128193	3.90251
NXPE1	-1.73942	6.34735	-5.47524	5.94e-06	0.000128396	3.89942
ARHGEF28	1.2581	9.31967	5.47382	5.96e-06	0.000128619	3.89555
ATP23	-1.83929	11.8252	-5.47349	5.97e-06	0.000128619	3.89463
MAOB	1.1161	9.51901	5.47086	6.01e-06	0.000128907	3.88745
TBC1D9	1.93496	10.053	5.47072	6.01e-06	0.000128907	3.88707
HLX	1.15783	7.70095	5.46838	6.05e-06	0.000129448	3.88069
ADAM8	1.09646	10.2798	5.46506	6.11e-06	0.000130049	3.8716
AEBP2	1.04725	10.1964	5.46385	6.13e-06	0.000130286	3.86831
RAB34	1.06819	12.1261	5.46089	6.18e-06	0.000130964	3.86024
ALDOC	1.30641	11.7014	5.45875	6.22e-06	0.000131553	3.85439
TUBE1	-1.47641	11.5504	-5.45793	6.24e-06	0.000131598	3.85215
NAP1L5	1.03312	12.1366	5.45713	6.25e-06	0.000131598	3.84995
H2AC11	-1.31879	8.88584	-5.45696	6.25e-06	0.000131598	3.84949
SDCBP	1.3131	10.3426	5.4561	6.27e-06	0.000131712	3.84714
DCAF10	-1.66271	12.11	-5.44893	6.4e-06	0.00013399	3.82757
DNAJC12	1.48644	9.81592	5.44714	6.43e-06	0.000134461	3.82268
SPATA6L	-2.77165	8.47271	-5.44651	6.44e-06	0.000134492	3.82095
CCDC186	-1.08719	9.62258	-5.4403	6.55e-06	0.000136452	3.80398
ADCY10	-3.24875	8.47398	-5.43834	6.59e-06	0.000136785	3.79863
RCAN2	1.14636	10.8872	5.437	6.62e-06	0.000136881	3.79496
PXDN	-1.97192	9.38846	-5.4353	6.65e-06	0.00013707	3.79032
DPT	1.78352	10.9012	5.4347	6.66e-06	0.00013707	3.78869
CLIP3	1.18304	11.1063	5.43433	6.67e-06	0.00013707	3.78768
UBXN10	-1.10907	9.71519	-5.42843	6.78e-06	0.000139165	3.77157
CDIN1	-1.358	7.09804	-5.42595	6.83e-06	0.000139613	3.76478
VRK3	-1.28487	12.3395	-5.42567	6.83e-06	0.000139613	3.76404
ZBTB38	-1.38209	9.96631	-5.42415	6.86e-06	0.000139895	3.75987
MMP7	-1.3682	7.0233	-5.42032	6.94e-06	0.000140945	3.74942
SPG21	1.21301	7.82543	5.42017	6.94e-06	0.000140945	3.749
CFB	1.60646	8.68992	5.41846	6.97e-06	0.000141407	3.74432
PTPRM	1.61704	6.47273	5.41688	7e-06	0.000141407	3.74002
DOCK3	-1.09159	7.47936	-5.41687	7e-06	0.000141407	3.74
STARD10	-2.32696	11.2731	-5.41569	7.03e-06	0.00014167	3.73675
BLZF1	-2.09186	9.69215	-5.41341	7.07e-06	0.000142156	3.73054
CRKL	-1.26818	7.3898	-5.41228	7.1e-06	0.000142187	3.72744
PRR9	-2.19089	7.72882	-5.40891	7.16e-06	0.000143122	3.71823
AQP3	1.2016	8.26335	5.40663	7.21e-06	0.000143634	3.71201
MARCHF9	1.16554	9.21967	5.40659	7.21e-06	0.000143634	3.71191
BSPRY	1.61874	7.11762	5.40548	7.23e-06	0.000143874	3.70886
TMEM144	-3.58377	9.28465	-5.39924	7.36e-06	0.00014622	3.69183
HSBP1L1	1.49074	8.01521	5.39699	7.41e-06	0.00014672	3.68568
LAMP2	1.69946	10.7648	5.39515	7.45e-06	0.000147259	3.68066
LRTOMT	-2.46343	13.1678	-5.39465	7.46e-06	0.000147259	3.67929
AGO3	-1.60178	7.80635	-5.39366	7.48e-06	0.000147454	3.67659
TEFM	1.0892	9.62387	5.39284	7.5e-06	0.000147579	3.67435
AKR1C3	1.26322	11.4058	5.39112	7.53e-06	0.00014788	3.66964
RNF152	1.05599	12.3669	5.39005	7.56e-06	0.00014788	3.66673
TLNRD1	1.15085	8.83638	5.3873	7.62e-06	0.000148273	3.65921
TNRC6A	1.24914	11.2527	5.38687	7.63e-06	0.000148273	3.65802
TNS1	1.35656	7.82478	5.38654	7.63e-06	0.000148273	3.65713
COL12A1	-1.72183	7.7682	-5.38459	7.68e-06	0.000148877	3.65181
FOXM1	-1.66633	8.55224	-5.3792	7.79e-06	0.000150952	3.63707
MFSD6	-2.00761	6.56574	-5.37613	7.86e-06	0.000152047	3.6287
PDHA1	1.09209	12.6037	5.37502	7.89e-06	0.000152307	3.62566
RAD51D	-1.33121	9.51395	-5.3739	7.91e-06	0.000152569	3.62261
DXO	-1.19305	11.9316	-5.37226	7.95e-06	0.00015306	3.61812
CARMIL1	1.06428	11.4728	5.36938	8.01e-06	0.000154092	3.61026
RAB5A	-1.01886	9.0648	-5.36784	8.05e-06	0.000154324	3.60603
SERPINB1	1.27556	10.3852	5.36457	8.12e-06	0.000155315	3.5971
SOX5	-3.52054	9.11625	-5.36287	8.16e-06	0.00015584	3.59247
PROSER1	-1.39191	9.24374	-5.36108	8.2e-06	0.000156408	3.58758
SSR1	1.00724	9.83462	5.35925	8.25e-06	0.000156998	3.58258
LAMP1	-2.11309	8.7138	-5.3571	8.3e-06	0.000157733	3.5767
ATP7A	1.38397	8.36639	5.35088	8.44e-06	0.000159629	3.55971
SP1	-1.67001	9.44544	-5.34615	8.56e-06	0.000161137	3.54678
DHRS7	1.33522	11.2137	5.34607	8.56e-06	0.000161137	3.54656
VKORC1	1.02766	10.8287	5.34414	8.61e-06	0.000161793	3.54129
DYM	-1.17611	11.278	-5.33989	8.71e-06	0.000163527	3.52966
KLRD1	-1.18921	6.863	-5.33927	8.73e-06	0.000163581	3.52799
SPACA9	-2.51378	13.0421	-5.33769	8.77e-06	0.000163866	3.52366
NUDT22	1.10552	8.84052	5.33767	8.77e-06	0.000163866	3.52361
SRI	1.58022	8.93273	5.33615	8.8e-06	0.000164078	3.51946
SERPINA6	1.32692	11.3279	5.33587	8.81e-06	0.000164078	3.5187
NAA10	1.06295	11.307	5.33503	8.83e-06	0.000164078	3.5164
CFAP126	1.07701	6.66102	5.33376	8.86e-06	0.000164312	3.51293
LRRK2	1.01517	8.50808	5.33252	8.9e-06	0.000164662	3.50955
KDELR2	-1.21976	12.3439	-5.33054	8.95e-06	0.000165362	3.50412
SNCAIP	-1.31052	9.10549	-5.32973	8.97e-06	0.000165514	3.5019
FBXO6	-1.72581	8.40338	-5.32876	8.99e-06	0.000165719	3.49926
SIAH2	1.11877	10.3229	5.32832	9e-06	0.000165719	3.49805
MIR503HG	1.49213	10.6754	5.32626	9.05e-06	0.000166456	3.49244
ZNF354C	1.15617	9.39903	5.3256	9.07e-06	0.000166542	3.49062
CFAP44	-1.4853	9.83574	-5.32049	9.2e-06	0.000168738	3.47667
FAM111A	1.2149	10.2806	5.31925	9.24e-06	0.0001691	3.47328
GNG12	1.05311	11.9087	5.31865	9.25e-06	0.000169158	3.47163
TMSB10	1.21383	13.3568	5.31768	9.28e-06	0.000169392	3.46898
PLSCR4	1.4174	12.0777	5.316	9.32e-06	0.000169968	3.46439
SLC1A3	1.62529	7.85131	5.31419	9.37e-06	0.000170376	3.45946
OPN3	-1.87887	9.54073	-5.31286	9.41e-06	0.000170786	3.45583
FCAMR	-1.47889	8.13033	-5.31166	9.44e-06	0.000171136	3.45255
DNAJC24	-1.56349	10.7127	-5.30941	9.5e-06	0.000171765	3.4464
TULP2	-4.29849	10.0935	-5.30503	9.62e-06	0.00017336	3.43443
ACOX2	1.10382	11.6264	5.30472	9.62e-06	0.00017336	3.43358
IFI16	1.74224	9.52696	5.30417	9.64e-06	0.000173397	3.43208
INPP5J	1.36916	8.82285	5.3028	9.68e-06	0.000173838	3.42833
SUV39H1	1.08108	9.79816	5.29977	9.76e-06	0.000174867	3.42005
PALLD	-1.28719	12.2036	-5.2977	9.82e-06	0.000175661	3.4144
THUMPD3-AS1	1.05362	11.6817	5.29692	9.84e-06	0.000175816	3.41226
MORC3	1.36767	8.43963	5.29528	9.89e-06	0.000176398	3.40778
MTUS1	1.0685	12.0451	5.29434	9.91e-06	0.000176634	3.40521
CCIN	-4.71313	10.8644	-5.29206	9.98e-06	0.000177162	3.39898
TMEM273	1.66886	7.56711	5.29188	9.98e-06	0.000177162	3.39849
USP29	-1.50152	8.14976	-5.28962	1e-05	0.000178062	3.39232
PKD2L2	-2.90264	8.60909	-5.27871	1.04e-05	0.000182987	3.36252
GLRX2	-2.38389	8.25577	-5.27658	1.04e-05	0.000183796	3.35668
DYNLT3	-2.61858	11.3722	-5.27403	1.05e-05	0.000184881	3.34973
CXXC5	-1.40735	7.94208	-5.27171	1.06e-05	0.000185856	3.34339
USP48	1.02995	12.7207	5.2695	1.06e-05	0.00018663	3.33733
F10	1.04084	10.1221	5.26932	1.06e-05	0.00018663	3.33685
SYT5	-1.45047	9.09222	-5.26759	1.07e-05	0.000187304	3.33212
GLA	1.00557	10.8288	5.26325	1.08e-05	0.000189371	3.32027
CACHD1	-1.06385	8.34036	-5.26112	1.09e-05	0.000190107	3.31444
MAPT	-3.85777	10.6446	-5.26096	1.09e-05	0.000190107	3.31402
KRT18P59	-2.39392	8.70623	-5.25809	1.1e-05	0.000191165	3.30616
ATRX	1.50273	9.84957	5.25573	1.11e-05	0.000192196	3.29972
LRATD1	1.05293	13.7448	5.2552	1.11e-05	0.000192235	3.29827
FAM120C	1.16224	9.65599	5.252	1.12e-05	0.000193738	3.28952
LRIT1	-4.01448	9.71339	-5.24939	1.13e-05	0.000194756	3.28239
NIPSNAP3A	1.08058	12.3492	5.24816	1.13e-05	0.000194756	3.27904
HMCN1	-1.72694	7.03331	-5.24787	1.13e-05	0.000194756	3.27823
GLO1	1.38104	12.8637	5.24739	1.13e-05	0.000194768	3.27693
LRBA	-1.81988	7.73062	-5.24622	1.14e-05	0.000195163	3.27374
ZNF563	-1.49013	10.4889	-5.24399	1.14e-05	0.000196148	3.26765
LMNB1	-2.77702	7.50679	-5.23684	1.17e-05	0.000199835	3.2481
PARD6A	-1.51996	8.95857	-5.23615	1.17e-05	0.000199835	3.24622
TMEM41B	1.32519	10.1905	5.23607	1.17e-05	0.000199835	3.246
TIMM8A	1.14454	8.89594	5.23435	1.17e-05	0.000200553	3.24131
PRKAA1	-2.32022	10.5882	-5.2327	1.18e-05	0.000201236	3.23681
FREM1	-2.12124	8.22978	-5.23217	1.18e-05	0.000201284	3.23535
CARD18	-1.66849	6.16011	-5.23166	1.18e-05	0.000201316	3.23397
INA	-2.13936	9.20075	-5.22831	1.2e-05	0.000202873	3.22481
MARCHF7	-1.23609	8.78743	-5.22805	1.2e-05	0.000202873	3.2241
PTPN4	1.00432	8.55675	5.22551	1.2e-05	0.000203973	3.21715
LIMK2	1.21639	9.85655	5.22525	1.21e-05	0.000203973	3.21644
IDE	-2.21733	10.2562	-5.22084	1.22e-05	0.00020612	3.20441
HPS1	1.27662	7.05474	5.22066	1.22e-05	0.00020612	3.20392
SEC62	1.73276	9.74356	5.21571	1.24e-05	0.000208217	3.19037
SLC35A2	1.17995	7.60119	5.21447	1.24e-05	0.000208459	3.18698
ZNF669	-1.24053	9.45789	-5.2133	1.25e-05	0.000208889	3.18379
ARID5B	1.46597	11.1742	5.21014	1.26e-05	0.000210021	3.17515
GPR162	1.34667	8.96642	5.21007	1.26e-05	0.000210021	3.17497
CMTM1	-1.29788	10.4253	-5.20216	1.29e-05	0.000214251	3.15335
PRR13	1.17612	12.5092	5.19982	1.3e-05	0.000215407	3.14696
QKI	1.08645	12.0362	5.1983	1.3e-05	0.000216066	3.14282
TCEA3	1.60126	7.83485	5.19766	1.3e-05	0.000216189	3.14108
PSMB9	1.72247	8.72712	5.19415	1.32e-05	0.000217542	3.13149
UMPS	1.05328	12.0742	5.18838	1.34e-05	0.000220317	3.11571
PLGRKT	1.26783	8.9663	5.18727	1.34e-05	0.000220736	3.1127
AKIRIN1	-3.01618	12.4831	-5.18364	1.36e-05	0.000222203	3.10277
PQBP1	1.11436	10.8629	5.18109	1.37e-05	0.000223539	3.09581
AIG1	1.22168	12.0711	5.17949	1.37e-05	0.000224006	3.09145
GP2	-2.10058	6.91	-5.17811	1.38e-05	0.000224166	3.08766
TGFB2	-1.90235	6.56976	-5.17795	1.38e-05	0.000224166	3.08724
ANKRD55	-3.57256	9.65334	-5.17795	1.38e-05	0.000224166	3.08723
ABCB7	1.44491	9.6349	5.17299	1.4e-05	0.000226502	3.07367
TP53I3	-1.06628	11.3619	-5.17258	1.4e-05	0.000226502	3.07257
LOXHD1	-1.45881	8.18147	-5.17074	1.41e-05	0.000227411	3.06755
CITED1	1.21283	12.4225	5.16749	1.42e-05	0.00022887	3.05866
SPAG4	-1.40904	9.45584	-5.16721	1.42e-05	0.00022887	3.0579
ESS2	-1.23235	12.6125	-5.16652	1.42e-05	0.000229042	3.05602
FBP1	1.3473	10.5154	5.16601	1.43e-05	0.0002291	3.05461
MBD2	1.0818	12.4404	5.16503	1.43e-05	0.00022946	3.05194
C17orf80	-2.11371	7.05928	-5.15554	1.47e-05	0.000233282	3.02601
PLEKHG1	1.37519	10.7342	5.15552	1.47e-05	0.000233282	3.02596
FGF14	-2.07198	7.8329	-5.15492	1.47e-05	0.000233282	3.02434
FSCN3	-5.51889	11.2612	-5.15464	1.47e-05	0.000233282	3.02356
MS4A6A	1.80585	8.64138	5.15462	1.47e-05	0.000233282	3.02352
LRFN4	-1.85944	6.59661	-5.15427	1.47e-05	0.000233282	3.02255
SYNJ2BP	-1.45235	11.5564	-5.15416	1.47e-05	0.000233282	3.02225
MANEA	-1.34389	5.854	-5.15181	1.48e-05	0.000234562	3.01584
IRGC	-4.84303	10.1034	-5.15067	1.49e-05	0.000235045	3.01272
FXR1	-1.38292	13.3632	-5.1455	1.51e-05	0.000237956	2.99859
HPCAL1	1.02446	10.6285	5.14092	1.53e-05	0.000240783	2.98608
MORC1	-2.28022	8.53629	-5.13803	1.54e-05	0.000242373	2.97819
SMARCD3	1.01796	12.2572	5.13763	1.55e-05	0.000242373	2.97711
PRPF40B	1.62168	8.80239	5.13735	1.55e-05	0.000242373	2.97635
PRMT2	1.0413	7.54927	5.13619	1.55e-05	0.000242685	2.97318
KRT8P12	-1.70637	8.76542	-5.13598	1.55e-05	0.000242685	2.9726
RELCH	1.80401	7.09789	5.13566	1.55e-05	0.000242685	2.97173
BRINP2	-1.347	6.22497	-5.13259	1.57e-05	0.000244239	2.96334
WNT7A	-2.66917	8.32939	-5.13089	1.58e-05	0.000245135	2.95869
ADSS1	-1.29226	11.067	-5.12958	1.58e-05	0.000245471	2.95513
TRAPPC2	1.1063	10.5224	5.12602	1.6e-05	0.000247674	2.94541
RASSF5	1.21901	9.32712	5.12372	1.61e-05	0.000248603	2.93912
ARHGAP15	-2.00799	11.8079	-5.12366	1.61e-05	0.000248603	2.93896
RAP2C	1.38831	11.2702	5.12348	1.61e-05	0.000248603	2.93845
LONRF2	1.21257	11.4925	5.1197	1.63e-05	0.000250701	2.92814
LOC153684	-1.50654	10.146	-5.11928	1.63e-05	0.000250709	2.927
CYLC1	-3.94335	9.20276	-5.11817	1.63e-05	0.000251208	2.92397
CCDC8	1.13967	9.72191	5.117	1.64e-05	0.000251462	2.92078
ZNF565	-1.20177	10.5978	-5.11499	1.65e-05	0.000252611	2.91529
RNF113A	1.16225	10.384	5.11412	1.65e-05	0.000252656	2.91291
TSR2	1.28774	11.8444	5.11314	1.66e-05	0.000253073	2.91022
COLEC12	1.06948	11.3263	5.11052	1.67e-05	0.000254488	2.90309
BDP1	-1.23446	6.32488	-5.11036	1.67e-05	0.000254488	2.90265
S100P	-2.03112	7.777	-5.10838	1.68e-05	0.000255619	2.89724
BEX4	1.17045	12.4623	5.108	1.68e-05	0.000255619	2.89619
CYP11A1	1.14319	13.2953	5.10367	1.7e-05	0.000258188	2.88437
SNTA1	1.29972	9.41343	5.10176	1.71e-05	0.000259291	2.87917
ARL2BP	-1.82126	10.1314	-5.09882	1.73e-05	0.000260578	2.87114
DHRS9	-1.85569	7.54323	-5.09744	1.73e-05	0.00026101	2.86737
EFCAB11	-2.24695	12.7316	-5.09698	1.73e-05	0.000261055	2.86612
SIM1	-1.58401	7.31038	-5.09634	1.74e-05	0.000261232	2.86438
TMEM47	1.77657	9.89774	5.09402	1.75e-05	0.000262112	2.85802
RASGRP1	1.51779	9.06319	5.09397	1.75e-05	0.000262112	2.8579
GDPD1	-2.16375	8.03348	-5.09184	1.76e-05	0.000263406	2.85208
BMP2K	-1.18718	9.39631	-5.08873	1.78e-05	0.000265146	2.84358
MSTN	-2.68051	7.0299	-5.08769	1.78e-05	0.000265629	2.84075
GMCL1	-1.65272	10.3255	-5.08657	1.79e-05	0.00026618	2.83768
NAALAD2	1.22281	11.2177	5.08538	1.79e-05	0.00026673	2.83443
ACTRT3	-1.82713	9.71536	-5.08497	1.79e-05	0.00026673	2.83334
SLC38A7	-1.715	6.66265	-5.0841	1.8e-05	0.00026673	2.83095
KBTBD7	1.67159	9.93645	5.08406	1.8e-05	0.00026673	2.83083
ATP6V1G2	1.5244	8.23825	5.08258	1.81e-05	0.000267178	2.82679
XPO7	-1.03549	9.93523	-5.08231	1.81e-05	0.000267178	2.82607
PLD1	-1.39245	8.04593	-5.08211	1.81e-05	0.000267178	2.82553
FAM182A	-1.48641	8.45429	-5.07028	1.87e-05	0.000275987	2.79324
ZC3H7B	1.17956	8.7642	5.06697	1.89e-05	0.000278283	2.7842
ATP8B4	2.06324	8.35603	5.06225	1.91e-05	0.000281723	2.7713
CEMIP2	1.59454	10.1276	5.06163	1.92e-05	0.000281908	2.76961
SPINK5	-1.53043	7.86128	-5.05668	1.94e-05	0.000285579	2.7561
TEKT1	-3.95492	10.4629	-5.05549	1.95e-05	0.000286014	2.75287
KIF27	-1.65993	11.8582	-5.05509	1.95e-05	0.000286014	2.75178
CRISP2	-4.92385	10.6948	-5.05421	1.96e-05	0.000286014	2.74936
MAMLD1	1.36057	10.5603	5.05334	1.96e-05	0.00028609	2.747
SPARCL1	1.07647	12.8529	5.05148	1.97e-05	0.000286715	2.74191
TWIST1	1.42452	10.5795	5.05099	1.98e-05	0.000286715	2.74058
HHLA3	1.03418	8.85233	5.05065	1.98e-05	0.000286715	2.73966
NME1	1.07603	12.4149	5.05006	1.98e-05	0.000286766	2.73806
TOR1A	1.03286	9.49881	5.04851	1.99e-05	0.000287529	2.73381
C11orf1	-1.40547	10.5136	-5.048	1.99e-05	0.000287631	2.73243
ANO6	1.21605	10.4977	5.04589	2e-05	0.000288731	2.72668
RPA4	1.44779	10.3655	5.04027	2.04e-05	0.000292742	2.71132
SLC43A3	1.55832	9.59516	5.03796	2.05e-05	0.000293959	2.70502
GIGYF2	-2.04675	9.52634	-5.03477	2.07e-05	0.000295576	2.69631
SCIN	-2.74292	8.30781	-5.0346	2.07e-05	0.000295576	2.69586
MST1R	-1.6404	6.56739	-5.03038	2.09e-05	0.000298495	2.68434
TRIAP1	1.05854	9.8135	5.02898	2.1e-05	0.000298757	2.68054
KATNAL1	-2.16461	9.09758	-5.02894	2.1e-05	0.000298757	2.68042
INF2	1.10719	9.23244	5.02684	2.12e-05	0.000300227	2.67468
CAPSL	-1.49805	7.88062	-5.0235	2.14e-05	0.000302439	2.66557
PDE1A	-2.73871	9.04751	-5.02169	2.15e-05	0.000303669	2.66064
SLC30A4	-2.36552	10.3234	-5.0179	2.17e-05	0.000306625	2.6503
TTLL7	-1.68338	8.66943	-5.01724	2.17e-05	0.000306878	2.64849
C1orf159	-1.16806	10.5599	-5.01018	2.22e-05	0.000312416	2.62925
ERRFI1	-1.01909	8.90226	-5.00786	2.23e-05	0.000314144	2.62293
CYP27A1	1.10014	10.3738	5.00577	2.25e-05	0.000315147	2.61722
MPST	-1.18351	12.0819	-5.00535	2.25e-05	0.000315147	2.61606
ITGB1BP2	1.11146	7.0998	5.00506	2.25e-05	0.000315147	2.61528
SP140	-1.38968	9.09933	-5.00489	2.25e-05	0.000315147	2.61481
PLEKHO2	1.30139	10.3643	5.00445	2.25e-05	0.000315205	2.61362
KIF24	-2.29448	8.3642	-5.00279	2.27e-05	0.000316362	2.60909
MAP3K19	-2.90681	8.74063	-5.00194	2.27e-05	0.000316795	2.60677
DUSP10	-1.60389	7.42127	-4.99631	2.31e-05	0.000320885	2.59141
AHSA2P	1.47496	9.54253	4.99566	2.31e-05	0.000321145	2.58963
NFKB1	1.1101	9.14827	4.99189	2.34e-05	0.000324253	2.57936
ELMO3	-1.89665	9.09985	-4.99091	2.34e-05	0.000324568	2.57668
LRP2BP	-1.25234	8.46373	-4.99078	2.34e-05	0.000324568	2.57634
TUBGCP4	-1.22593	10.715	-4.98958	2.35e-05	0.000324568	2.57306
TYR	-2.90736	8.77636	-4.98945	2.35e-05	0.000324568	2.5727
FOLR2	1.81974	9.20564	4.9889	2.36e-05	0.000324568	2.57121
DTD2	1.54522	7.41342	4.98882	2.36e-05	0.000324568	2.57098
OSER1	-1.23576	12.6707	-4.98829	2.36e-05	0.000324568	2.56953
ACAD10	-1.64296	6.175	-4.98369	2.39e-05	0.000327867	2.557
TCEAL4	1.34629	11.0065	4.98245	2.4e-05	0.000328131	2.55363
ALMS1	-2.22635	12.0153	-4.98224	2.4e-05	0.000328131	2.55305
ELAVL4	-2.71451	8.48505	-4.97894	2.42e-05	0.000330742	2.54405
USP9Y	1.16575	8.5461	4.97872	2.43e-05	0.000330742	2.54346
ZFHX4	-1.09724	9.70246	-4.97634	2.44e-05	0.000332324	2.53695
TMEM70	1.04411	12.8977	4.97568	2.45e-05	0.000332324	2.53517
SPEF2	-2.39102	9.10541	-4.97503	2.45e-05	0.000332324	2.53338
DVL3	1.23117	12.5052	4.97489	2.45e-05	0.000332324	2.53299
KRBOX4	1.33183	9.77775	4.97342	2.46e-05	0.000333032	2.529
SLC44A1	1.38507	7.91002	4.97231	2.47e-05	0.000333408	2.52596
NMI	1.38432	10.1458	4.97123	2.48e-05	0.000333751	2.52303
ACCS	1.15966	12.0883	4.9676	2.5e-05	0.000336666	2.51314
GAMT	1.21264	10.1201	4.96745	2.5e-05	0.000336666	2.51273
TGM7	-1.0141	9.40967	-4.96658	2.51e-05	0.000337164	2.51034
CEP57	-1.91833	10.4357	-4.96555	2.52e-05	0.000337804	2.50754
PTPRJ	-1.71359	6.55902	-4.95946	2.56e-05	0.00034265	2.49095
NFKBIA	1.02779	10.9529	4.95797	2.57e-05	0.000343741	2.48687
ARMCX6	1.01249	11.807	4.95732	2.58e-05	0.000343741	2.4851
TNP1	-5.24031	11.7951	-4.95718	2.58e-05	0.000343741	2.48472
CAB39L	-1.2909	10.8237	-4.95502	2.59e-05	0.000344915	2.47885
ARID3A	-1.58213	9.95674	-4.95334	2.61e-05	0.000346216	2.47427
SNRPE	1.14481	8.93581	4.95123	2.62e-05	0.000347263	2.4685
LILRB2	1.59512	7.41544	4.95005	2.63e-05	0.000347731	2.4653
KLHL6	1.09209	6.5313	4.94937	2.64e-05	0.00034806	2.46344
AATK	1.22667	7.25152	4.94615	2.66e-05	0.000350551	2.45468
FLJ20021	1.24789	7.87269	4.94356	2.68e-05	0.000352789	2.44761
GTPBP3	1.00387	10.1974	4.94261	2.69e-05	0.000353396	2.44501
COL4A6	1.17256	9.06765	4.94158	2.69e-05	0.000354072	2.44222
SAT1	1.03577	14.2406	4.9405	2.7e-05	0.000354654	2.43928
N6AMT1	1.37552	8.76028	4.94031	2.7e-05	0.000354654	2.43875
NFATC2	1.00323	11.0953	4.93625	2.74e-05	0.000358055	2.42768
ANKS1A	1.0124	11.4132	4.93171	2.77e-05	0.000361974	2.41533
DNAJB9	-1.73366	9.54315	-4.92926	2.79e-05	0.000364139	2.40865
CD58	1.03663	10.9963	4.9217	2.85e-05	0.000370457	2.38804
TRAF3IP3	-1.68188	8.90578	-4.92098	2.86e-05	0.000370457	2.38608
IER3IP1	1.19971	11.9576	4.92079	2.86e-05	0.000370457	2.38555
DDX54	1.01321	10.5108	4.91647	2.89e-05	0.00037397	2.37378
C2CD2	1.17191	10.6896	4.91643	2.89e-05	0.00037397	2.37368
ZNF20	-1.1647	10.2422	-4.9159	2.9e-05	0.000374163	2.37225
CPA5	-3.31426	11.0003	-4.91398	2.91e-05	0.000375845	2.36701
ADAMTSL3	1.13462	8.44363	4.91204	2.93e-05	0.000377555	2.36172
EFCAB1	-2.02997	8.41602	-4.90851	2.96e-05	0.00038037	2.3521
WIPF3	1.14433	10.6202	4.90839	2.96e-05	0.00038037	2.35179
RAB21	-1.30155	9.49592	-4.90796	2.96e-05	0.000380452	2.35062
LGALS3	1.19898	10.5486	4.90764	2.97e-05	0.000380452	2.34974
C1QTNF2	1.55426	8.71748	4.9068	2.97e-05	0.000380626	2.34745
IQCH	-2.27069	10.6577	-4.90454	2.99e-05	0.000382707	2.34129
HHIP	1.31575	9.2901	4.90375	3e-05	0.000383193	2.33915
ANOS1	1.14276	12.5873	4.9025	3.01e-05	0.000384182	2.33575
LRRC17	1.41156	11.3254	4.90196	3.01e-05	0.000384403	2.33428
GSTA3	1.27063	11.261	4.89979	3.03e-05	0.000386041	2.32836
LIPG	1.26526	8.9793	4.89935	3.04e-05	0.000386147	2.32718
POPDC3	-2.31323	9.19283	-4.89634	3.06e-05	0.00038909	2.31896
SLC35D3	1.22416	13.5292	4.89411	3.08e-05	0.000391183	2.31289
IL15RA	1.13895	9.4164	4.89292	3.09e-05	0.000392127	2.30966
ME3	1.41881	8.17918	4.89229	3.1e-05	0.000392427	2.30795
GYPC	1.20645	10.1123	4.89198	3.1e-05	0.000392427	2.3071
TMEM43	1.56432	9.03162	4.89132	3.11e-05	0.000392564	2.3053
PDE6A	-2.07747	7.86005	-4.89119	3.11e-05	0.000392564	2.30494
CHSY1	1.45883	10.7119	4.88966	3.12e-05	0.000393899	2.30077
PPP3CC	-1.19014	11.7419	-4.88796	3.14e-05	0.000395424	2.29615
NXPH1	-1.68228	6.04961	-4.88675	3.15e-05	0.000395959	2.29286
CREB3	-1.13715	12.1165	-4.88648	3.15e-05	0.000395959	2.29213
SPATA9	-3.5417	11.0943	-4.87936	3.21e-05	0.000401887	2.27273
SARDH	1.07879	6.68895	4.87901	3.22e-05	0.000401887	2.27178
GORASP2	-1.12743	8.71892	-4.8788	3.22e-05	0.000401887	2.27122
CDH18	-1.99565	11.048	-4.87852	3.22e-05	0.000401887	2.27045
NOS3	-1.08176	8.72966	-4.87825	3.22e-05	0.000401887	2.26973
POLR2K	1.00227	12.3434	4.87585	3.25e-05	0.000403884	2.26317
CCL2	1.76801	6.96912	4.8706	3.29e-05	0.000409165	2.24889
FBRS	-1.62666	13.0899	-4.86947	3.3e-05	0.000410088	2.24583
MAK	-1.94053	6.68584	-4.86391	3.36e-05	0.000415447	2.23068
THEG	-1.63088	11.0291	-4.86121	3.38e-05	0.000418247	2.22333
KATNB1	-1.49361	9.42499	-4.86082	3.39e-05	0.000418313	2.22229
CRYZL2P	1.24481	9.86111	4.86004	3.39e-05	0.000418852	2.22016
ZNF226	1.12123	9.48539	4.85554	3.44e-05	0.000423831	2.20791
SNORD114-3	1.88905	9.11641	4.85141	3.48e-05	0.000427886	2.19668
PSMD10	1.18985	11.8934	4.84987	3.49e-05	0.000427886	2.19248
LIPA	1.15037	10.8265	4.84941	3.5e-05	0.000427886	2.19122
MLLT11	-1.16811	8.74749	-4.84915	3.5e-05	0.000427886	2.19053
REEP1	1.249	13.3029	4.84907	3.5e-05	0.000427886	2.19031
MMRN1	-1.72843	8.7782	-4.84896	3.5e-05	0.000427886	2.19001
EBI3	1.47868	7.18443	4.84306	3.56e-05	0.000433871	2.17394
TLR7	1.70072	6.33881	4.84158	3.58e-05	0.000434696	2.16992
ZFAND4	-3.0566	10.0009	-4.84153	3.58e-05	0.000434696	2.1698
PPP2R3C	-1.18291	12.6877	-4.84142	3.58e-05	0.000434696	2.16949
NDUFB3	-1.66358	9.61716	-4.83371	3.66e-05	0.000443212	2.14851
ZNF239	-1.10221	10.0435	-4.8336	3.66e-05	0.000443212	2.14822
MYO1C	-1.21413	7.24552	-4.82949	3.7e-05	0.000447175	2.13706
SIAE	-1.4823	6.57437	-4.82697	3.73e-05	0.000449979	2.13018
TBPL1	-1.9738	11.7699	-4.82583	3.74e-05	0.000451023	2.12708
LHCGR	1.09025	6.14943	4.82449	3.75e-05	0.000451915	2.12345
TXNL4B	1.21951	11.3737	4.82384	3.76e-05	0.000452088	2.12169
LTO1	1.1218	7.04866	4.82372	3.76e-05	0.000452088	2.12135
ODAD2	-1.8635	10.2724	-4.8229	3.77e-05	0.000452731	2.11912
TRAF5	1.13679	10.5512	4.81974	3.8e-05	0.000456232	2.11053
EGF	1.06399	12.1714	4.81908	3.81e-05	0.000456232	2.10875
NACC2	-1.08443	6.30255	-4.81891	3.81e-05	0.000456232	2.10827
RRM2B	1.02896	10.4969	4.81833	3.82e-05	0.000456573	2.10669
SLC2A5	-2.02351	11.4627	-4.81528	3.85e-05	0.000460116	2.0984
TPP2	-1.72847	13.6359	-4.81405	3.87e-05	0.000460427	2.09507
C11orf49	-1.15122	9.57789	-4.8138	3.87e-05	0.000460427	2.09437
ALX1	-1.26192	7.05169	-4.81378	3.87e-05	0.000460427	2.09432
RWDD3	1.20916	9.11546	4.8131	3.88e-05	0.000460908	2.09247
NR2C2	-1.82079	9.8992	-4.81156	3.89e-05	0.000462509	2.08828
CLEC2B	1.19792	8.47081	4.81117	3.9e-05	0.000462601	2.08723
RAD21	-1.98012	10.8835	-4.80711	3.94e-05	0.000467528	2.0762
PARVA	1.23193	9.10681	4.80672	3.95e-05	0.000467636	2.07513
CDK5RAP2	-1.81802	7.27562	-4.80612	3.95e-05	0.000467853	2.07349
LAMP3	-1.80458	10.5762	-4.80445	3.97e-05	0.000469391	2.06897
TLR1	1.4915	7.65355	4.80357	3.98e-05	0.000470006	2.06656
GPR176	-1.04239	7.17758	-4.80337	3.98e-05	0.000470006	2.06602
NKRF	1.53796	7.59828	4.80261	3.99e-05	0.000470192	2.06396
MAP7	-1.96565	10.0943	-4.80116	4.01e-05	0.000470869	2.06002
POFUT2	-1.14967	7.06359	-4.79636	4.06e-05	0.000476892	2.04696
IPO5	-1.88355	11.8925	-4.79553	4.07e-05	0.000477587	2.04472
GRIN2C	1.15275	9.26766	4.7949	4.08e-05	0.000478018	2.04301
IGHMBP2	-1.32374	12.0099	-4.79374	4.09e-05	0.000479168	2.03986
TIMD4	-1.28292	6.40478	-4.7878	4.16e-05	0.000486434	2.02372
ZNF649	1.29391	8.57754	4.78618	4.18e-05	0.000488248	2.0193
POU3F1	1.32535	10.5644	4.78531	4.19e-05	0.000488618	2.01694
SMC5	1.30161	12.6406	4.78529	4.19e-05	0.000488618	2.0169
PTPN20	-1.81668	8.86809	-4.78338	4.22e-05	0.000490841	2.0117
POGK	1.17011	9.50673	4.78127	4.24e-05	0.000492133	2.00596
FPGS	1.04454	10.4787	4.78122	4.24e-05	0.000492133	2.00583
LIN7C	-2.01624	7.1861	-4.77577	4.31e-05	0.000498472	1.99103
CCL26	1.6289	8.50677	4.77399	4.33e-05	0.000500123	1.9862
EIF3M	1.06157	10.7371	4.75444	4.58e-05	0.000524014	1.9331
ADTRP	1.19149	7.84887	4.75281	4.6e-05	0.000525985	1.92867
F8	1.25268	11.6947	4.75208	4.61e-05	0.000526426	1.92669
SLC7A8	1.02045	10.687	4.75191	4.61e-05	0.000526426	1.92622
RFX7	-1.36849	8.07568	-4.75076	4.62e-05	0.000527676	1.92312
FRK	-2.66402	10.4915	-4.74855	4.65e-05	0.00053053	1.91712
TRAPPC8	-1.07296	9.50152	-4.74803	4.66e-05	0.000530863	1.9157
CLN5	1.33436	10.7923	4.74621	4.68e-05	0.000533144	1.91076
CDV3	-1.80452	11.8427	-4.73522	4.83e-05	0.000546701	1.88093
TOR4A	1.0807	6.7181	4.73359	4.85e-05	0.000548558	1.87652
SLC36A4	1.06975	9.89259	4.72886	4.92e-05	0.000554008	1.86367
ADSS2	-2.02113	9.98575	-4.72873	4.92e-05	0.000554008	1.86331
TOR1AIP1	-1.25781	9.68008	-4.72783	4.93e-05	0.000554941	1.86089
ST13	1.09261	12.3094	4.72551	4.97e-05	0.000558123	1.85459
STAT4	-2.60303	8.34584	-4.72288	5e-05	0.000560874	1.84745
ZXDB	1.03883	8.64222	4.71745	5.08e-05	0.00056811	1.83272
DUS2	-1.26808	9.0164	-4.71599	5.1e-05	0.00056951	1.82875
SETD3	-1.69447	10.4807	-4.70605	5.25e-05	0.000582809	1.80179
MORN5	-3.28697	10.7644	-4.70548	5.25e-05	0.000583249	1.80026
CUL4B	1.21655	11.4366	4.70465	5.27e-05	0.000583874	1.798
BRAF	-1.78037	7.51505	-4.70134	5.32e-05	0.000588654	1.78902
RABL3	1.06911	8.08915	4.69975	5.34e-05	0.000590806	1.78472
CCL13	1.55769	7.44106	4.69584	5.4e-05	0.000596021	1.77413
IMPA2	1.00952	9.14834	4.69437	5.42e-05	0.000597866	1.77014
LARS2	1.15753	10.006	4.69398	5.43e-05	0.00059804	1.76907
COL6A2	1.42074	9.8019	4.69346	5.44e-05	0.000598427	1.76766
GBP3	1.59837	7.14003	4.69227	5.45e-05	0.000599442	1.76445
MT1F	1.22523	6.27179	4.69143	5.47e-05	0.000600387	1.76215
HSPB9	-3.58925	11.545	-4.69037	5.48e-05	0.000601615	1.75929
DNM1P41	1.08401	7.0005	4.69012	5.49e-05	0.000601615	1.75861
STPG1	-1.68389	8.89398	-4.68473	5.57e-05	0.000607893	1.74399
CREG1	1.01258	11.6212	4.6847	5.57e-05	0.000607893	1.74393
CLCC1	1.53702	9.25748	4.68315	5.6e-05	0.000609631	1.73971
GPIHBP1	1.25158	7.36224	4.68265	5.6e-05	0.000609937	1.73836
ODF2	-3.28352	10.8421	-4.67997	5.65e-05	0.000612511	1.73111
SLC19A2	1.15455	10.2134	4.67996	5.65e-05	0.000612511	1.73107
IL13	-3.38289	9.62959	-4.67811	5.68e-05	0.000613689	1.72605
PINK1	-1.28871	9.62985	-4.67789	5.68e-05	0.000613689	1.72546
SERPINA3	1.41232	10.6556	4.67659	5.7e-05	0.000615449	1.72194
SNX22	-1.32362	5.67316	-4.67626	5.71e-05	0.000615522	1.72105
MAGOHB	1.0751	10.5066	4.67379	5.75e-05	0.000616678	1.71436
GSG1	-3.62393	13.3198	-4.67375	5.75e-05	0.000616678	1.71424
EVI5L	-1.0928	11.5647	-4.67342	5.75e-05	0.000616678	1.71337
PRELID1	1.03018	11.9018	4.67333	5.75e-05	0.000616678	1.71311
HSD11B2	1.41026	8.04957	4.67331	5.75e-05	0.000616678	1.71307
PAQR6	1.09299	10.2601	4.66693	5.86e-05	0.000625886	1.69577
KCTD17	-1.43127	9.14368	-4.66467	5.9e-05	0.00062888	1.68965
SLC22A18	-1.03866	11.1813	-4.66238	5.93e-05	0.000632448	1.68346
LRRC57	-1.28316	7.33826	-4.65924	5.99e-05	0.000637558	1.67495
IFI44	1.80994	9.62084	4.65897	5.99e-05	0.000637558	1.6742
EPHA6	-2.8475	8.96504	-4.65664	6.03e-05	0.000641254	1.66789
CA9	-1.17424	9.01245	-4.65611	6.04e-05	0.000641688	1.66648
SLC16A14	1.64808	7.68025	4.65032	6.14e-05	0.000651748	1.65079
FAM186B	-3.37873	11.1536	-4.64681	6.2e-05	0.000656874	1.64128
ACSL4	1.4718	9.95456	4.64598	6.22e-05	0.00065769	1.63903
LOXL2	1.25614	12.5469	4.64109	6.3e-05	0.000665767	1.6258
BOD1L1	1.05463	9.28316	4.64038	6.31e-05	0.000666567	1.62389
VSIG10L	1.06345	8.3709	4.63804	6.36e-05	0.000670453	1.61756
IMP3	1.18953	10.4182	4.63604	6.39e-05	0.000673711	1.61215
MBL2	-1.64244	7.44116	-4.63436	6.42e-05	0.000676389	1.60758
TRERF1	1.04228	9.85715	4.63285	6.45e-05	0.000678209	1.6035
SCLY	-1.30266	8.13681	-4.6311	6.48e-05	0.000680481	1.59878
SLCO2B1	1.02861	11.488	4.62972	6.51e-05	0.000682612	1.59502
SCAMP1	1.33014	11.6066	4.62789	6.54e-05	0.000685596	1.59009
ZNF407-AS1	1.52712	9.02529	4.62723	6.55e-05	0.000686333	1.5883
CHRM3	-1.92133	8.58616	-4.62673	6.56e-05	0.000686759	1.58696
HOOK1	-2.52143	10.6925	-4.6251	6.59e-05	0.000688856	1.58253
CCDC115	1.09129	8.65363	4.62472	6.6e-05	0.000689054	1.5815
TRO	1.43991	10.0073	4.6244	6.61e-05	0.000689142	1.58063
HYI	1.02742	11.5279	4.62374	6.62e-05	0.000689589	1.57887
SYNDIG1L	-1.08999	6.94469	-4.62361	6.62e-05	0.000689589	1.57851
RAB7B	1.01314	7.4814	4.6225	6.64e-05	0.000690686	1.57549
VWA5A	-1.01856	8.17112	-4.62053	6.68e-05	0.000693982	1.57018
IER2	1.03258	11.1626	4.61885	6.71e-05	0.000696744	1.56562
RSPH3	-2.2005	10.7147	-4.61819	6.72e-05	0.000697494	1.56384
SRD5A1	1.33828	7.81469	4.61721	6.74e-05	0.000698877	1.5612
RAP1A	1.03704	8.7415	4.61427	6.8e-05	0.000704148	1.55325
GLTP	-1.65366	6.35057	-4.6134	6.81e-05	0.000705339	1.55088
MECR	1.12496	7.72769	4.60864	6.91e-05	0.000713866	1.538
TPPP	-1.2706	7.33518	-4.60859	6.91e-05	0.000713866	1.53787
H4C8	1.26414	7.53919	4.60724	6.93e-05	0.000715716	1.53423
PBLD	1.18045	8.21857	4.60529	6.97e-05	0.000718866	1.52895
WASF3	-1.43647	7.44652	-4.6045	6.99e-05	0.000719901	1.52683
NCF4	1.50456	8.01245	4.60229	7.03e-05	0.000722732	1.52085
PARP9	1.06097	10.0104	4.60181	7.04e-05	0.000723166	1.51954
MEDAG	1.43346	8.8732	4.59873	7.1e-05	0.000727773	1.51124
MRPS18C	1.08252	10.0325	4.59546	7.17e-05	0.000733659	1.50237
INPP1	-1.11307	12.1501	-4.59533	7.17e-05	0.000733659	1.50204
STAT5A	1.06913	9.10218	4.59467	7.18e-05	0.000733965	1.50025
ZNF286A	-1.36755	7.65919	-4.59463	7.18e-05	0.000733965	1.50014
TPD52L1	1.4366	9.71347	4.59437	7.19e-05	0.000733965	1.49944
DYNC2I1	-1.80439	9.70797	-4.59356	7.2e-05	0.000735072	1.49726
RHOC	1.14081	9.70831	4.59271	7.22e-05	0.00073629	1.49494
DLG3	1.06121	7.14647	4.59231	7.23e-05	0.000736558	1.49386
EPDR1	1.00851	12.134	4.59195	7.24e-05	0.000736733	1.4929
CRLF1	1.30419	8.97442	4.59148	7.25e-05	0.000737156	1.49162
PTPN18	1.12227	8.46086	4.5908	7.26e-05	0.000737993	1.4898
YBEY	-1.44061	12.9081	-4.58862	7.31e-05	0.000741705	1.48391
GDF10	1.6573	7.6005	4.58811	7.32e-05	0.000741705	1.48252
RARRES2	1.28574	10.9899	4.58768	7.33e-05	0.000741705	1.48137
HMOX2	-1.04303	13.6	-4.58691	7.34e-05	0.000742757	1.47927
OSCP1	-2.35825	11.1414	-4.58606	7.36e-05	0.000742909	1.47697
EIF5A2	-3.28232	12.1289	-4.58304	7.42e-05	0.00074636	1.46882
RDH10	-1.82005	9.83948	-4.58074	7.47e-05	0.000749527	1.46261
KLHL36	-1.03803	7.86745	-4.57866	7.51e-05	0.000752805	1.45699
ITPR2	1.29566	10.1094	4.57567	7.58e-05	0.000758591	1.44893
CCDC134	-1.46985	7.65332	-4.57517	7.59e-05	0.000759105	1.44756
FMO1	1.36623	8.76199	4.57437	7.61e-05	0.000759474	1.44539
PHF24	1.00215	10.5599	4.57393	7.61e-05	0.000759474	1.44423
ADGRA2	1.07422	11.1538	4.5728	7.64e-05	0.00076134	1.44116
POLR2D	-1.15518	13.3578	-4.57184	7.66e-05	0.000762115	1.43857
TOMM70	1.13047	9.55305	4.5672	7.76e-05	0.000769218	1.42605
STK3	-1.68408	7.50578	-4.56704	7.76e-05	0.000769218	1.42561
JMJD4	-1.15265	8.33753	-4.56344	7.84e-05	0.000775074	1.41588
ACTL7B	-4.8179	11.4063	-4.56337	7.84e-05	0.000775074	1.4157
TMEM267	1.63466	9.28192	4.56276	7.86e-05	0.000775074	1.41405
WEE1	-3.05434	11.0719	-4.56101	7.9e-05	0.000778333	1.40932
SLC6A5	-1.33351	6.31478	-4.56041	7.91e-05	0.000778472	1.4077
ASGR1	-1.02428	6.58922	-4.56024	7.91e-05	0.000778472	1.40724
IGFBP7	1.1724	7.28104	4.55948	7.93e-05	0.000779391	1.4052
RETREG2	-1.32057	9.92575	-4.55897	7.94e-05	0.000779947	1.40381
SCN7A	1.00574	7.21888	4.55301	8.08e-05	0.000790222	1.38774
MECOM	-1.30623	8.97008	-4.55246	8.09e-05	0.000790292	1.38626
NRDC	-1.09678	12.9284	-4.55032	8.14e-05	0.000793916	1.38047
CD24	-2.11926	7.73299	-4.54921	8.16e-05	0.000795247	1.37746
CALB2	1.5031	11.9032	4.54797	8.19e-05	0.000796855	1.37413
KCNH6	-1.32941	9.83091	-4.54765	8.2e-05	0.000796988	1.37327
TMSB4Y	1.56627	7.3155	4.54578	8.24e-05	0.000800624	1.36821
FRG1HP	1.18143	7.13859	4.54288	8.31e-05	0.000806006	1.3604
ALDH16A1	1.00616	9.32679	4.54105	8.35e-05	0.000809573	1.35547
IFI27	1.30272	12.4636	4.53672	8.46e-05	0.000817739	1.34377
GLS	1.46677	9.82698	4.53495	8.5e-05	0.000819817	1.33901
STEAP4	1.55997	11.7488	4.53473	8.5e-05	0.000819817	1.33841
GULP1	-1.36909	8.18905	-4.5334	8.53e-05	0.000821828	1.33483
REXO4	-1.34886	7.79358	-4.53303	8.54e-05	0.000822093	1.33383
WDR1	-1.49624	10.7974	-4.52982	8.62e-05	0.000827766	1.32517
GPC6	-1.58167	7.21264	-4.52887	8.64e-05	0.000829367	1.3226
ORC2	-1.34642	9.53918	-4.52787	8.67e-05	0.000830535	1.31991
CTSC	1.64373	8.72494	4.52672	8.7e-05	0.000832626	1.31681
EBF4	1.61259	9.11083	4.52421	8.76e-05	0.000837929	1.31004
ACR	-2.28856	11.4249	-4.52327	8.78e-05	0.000838953	1.3075
ARHGEF12	1.11203	6.1841	4.52267	8.8e-05	0.000839764	1.30589
BOLL	-2.52319	11.0211	-4.52194	8.81e-05	0.000840893	1.30392
ZNF599	-1.14754	8.64032	-4.52025	8.86e-05	0.000843693	1.29936
SUPT7L	1.13292	9.41848	4.51985	8.87e-05	0.000844044	1.29828
PXDNL	-3.43483	9.19115	-4.51943	8.88e-05	0.000844438	1.29715
ARHGAP9	-1.48523	12.5626	-4.51888	8.89e-05	0.00084514	1.29567
IFT172	-1.16792	11.2599	-4.51572	8.97e-05	0.000850877	1.28715
ELL3	-1.52242	11.5569	-4.51126	9.08e-05	0.000859789	1.27512
PRELID3A	1.23429	9.71943	4.51077	9.1e-05	0.000860358	1.27381
LRRC49	-1.37305	12.4826	-4.5102	9.11e-05	0.000860766	1.27226
RPL23AP82	1.75974	9.91574	4.5101	9.11e-05	0.000860766	1.272
LINC01106	-1.0146	8.87372	-4.50871	9.15e-05	0.000863531	1.26825
SLC26A11	1.05634	8.19923	4.5068	9.2e-05	0.000867566	1.26311
PGRMC1	1.45999	11.3024	4.50578	9.22e-05	0.000869261	1.26038
PVT1	1.1066	10.2598	4.5056	9.23e-05	0.000869261	1.25988
FBXO25	-1.72611	13.6722	-4.50252	9.31e-05	0.000875596	1.25158
PACRG	-1.04739	11.8937	-4.50095	9.35e-05	0.000878223	1.24736
NR0B1	1.19274	11.5844	4.49914	9.4e-05	0.000881475	1.24247
GREB1	1.34805	7.23944	4.49812	9.43e-05	0.000882802	1.23974
SLC2A8	-1.06495	11.6165	-4.4981	9.43e-05	0.000882802	1.23969
THAP2	-1.26997	6.8574	-4.49746	9.44e-05	0.000883162	1.23795
INSR	1.4959	8.99223	4.49627	9.47e-05	0.000885004	1.23476
MED26	-1.25341	9.92567	-4.49278	9.57e-05	0.000890664	1.22534
SLC22A16	-2.61686	8.84072	-4.49263	9.57e-05	0.000890664	1.22495
OMD	1.30792	8.99361	4.49246	9.58e-05	0.000890664	1.2245
HSD17B3	1.44639	12.529	4.49115	9.61e-05	0.000891489	1.22095
LIAS	-1.18984	10.2047	-4.48933	9.66e-05	0.000895435	1.21605
LRCH2	1.14165	8.82345	4.48884	9.67e-05	0.000896036	1.21475
ATL1	-1.60643	9.32651	-4.48846	9.68e-05	0.00089638	1.21372
DBP	1.00437	11.4006	4.487	9.72e-05	0.000898819	1.20979
ARHGAP35	-2.00225	7.98144	-4.48672	9.73e-05	0.000898896	1.20904
PCED1B	1.08153	11.4303	4.48647	9.74e-05	0.000898906	1.20837
COMP	-2.01009	9.64449	-4.48524	9.77e-05	0.000900788	1.20504
HMGCLL1	1.40628	9.28407	4.48108	9.89e-05	0.000910737	1.19386
RNF216	-1.37115	9.90634	-4.47962	9.93e-05	0.000913643	1.18992
TMEM251	1.22294	10.1999	4.47946	9.93e-05	0.000913643	1.18949
CAPZA2	1.06436	11.544	4.4773	9.99e-05	0.00091856	1.18369
HERC6	1.0503	12.3505	4.47682	0.000100069	0.000919188	1.18238
CACNB2	1.1704	7.24377	4.47579	0.000100359	0.000920589	1.1796
CGNL1	1.13131	10.3015	4.47313	0.000101112	0.000926222	1.17244
GFER	-1.24846	11.1341	-4.47081	0.000101772	0.000931635	1.1662
MFSD14A	-1.8888	9.63254	-4.46953	0.00010214	0.000934357	1.16275
CLEC7A	-1.11749	8.58707	-4.4666	0.000102982	0.000940779	1.15488
ACSF2	1.11889	12.6213	4.46279	0.000104089	0.000945529	1.14465
ZFYVE26	1.13093	10.3902	4.46145	0.000104483	0.000947921	1.14103
AURKA	-1.59768	10.639	-4.46124	0.000104544	0.000947921	1.14047
PLA2G3	-1.42076	7.11739	-4.45883	0.000105255	0.000953068	1.13398
GID4	-3.08274	12.7868	-4.45797	0.00010551	0.000954237	1.13166
RPGRIP1L	-1.18526	11.0457	-4.45791	0.000105527	0.000954237	1.13151
NOL10	1.23686	8.91713	4.45471	0.00010648	0.000960906	1.1229
ABTB2	1.03754	8.94819	4.45305	0.000106977	0.000964743	1.11844
TIMM21	1.01387	11.3991	4.45203	0.000107284	0.000966862	1.11569
ISY1	1.63379	7.74198	4.45118	0.00010754	0.000968515	1.11341
ZBTB25	-1.05646	6.95923	-4.45001	0.000107894	0.000969895	1.11026
SLC6A12	-1.10917	6.0681	-4.44995	0.000107911	0.000969895	1.11011
MAGED2	1.05224	10.5841	4.44938	0.000108084	0.000970495	1.10858
NGF	1.26917	6.41172	4.44925	0.000108123	0.000970495	1.10823
PPEF1	-1.89555	7.00811	-4.44856	0.000108332	0.00097107	1.10639
SLC25A10	-1.1517	10.7809	-4.44851	0.000108349	0.00097107	1.10623
TPM4	1.10626	11.507	4.44832	0.000108405	0.00097107	1.10573
HNMT	1.01612	10.9018	4.44701	0.000108805	0.000973996	1.10221
CORO1A	1.13941	7.75337	4.44588	0.000109152	0.000975304	1.09916
CROT	1.05194	7.63023	4.44509	0.000109393	0.000975389	1.09705
TNIP3	-1.4647	6.30559	-4.44507	0.000109398	0.000975389	1.097
ALOX15	-1.4207	7.16248	-4.44304	0.000110024	0.000980315	1.09154
TCEAL9	1.29479	10.9747	4.43951	0.00011112	0.000988762	1.08205
FAM126A	-1.82052	8.87546	-4.43825	0.000111514	0.00099161	1.07866
KCNIP1	1.22404	6.72682	4.43728	0.000111819	0.000993653	1.07605
NIPSNAP3B	1.15754	7.3424	4.43486	0.00011258	0.000998416	1.06955
NEURL1	-1.11997	8.34924	-4.43276	0.000113245	0.0010002	1.06391
OLFML1	1.14011	9.54466	4.43245	0.000113344	0.0010002	1.06307
IFI35	1.12003	9.68414	4.43238	0.000113366	0.0010002	1.06289
SERPING1	1.05488	12.3159	4.43235	0.000113377	0.0010002	1.0628
PTTG3P	-1.56255	7.02977	-4.43234	0.000113379	0.0010002	1.06278
PRSS23	1.52821	9.30477	4.43196	0.0001135	0.00100061	1.06176
KRT15	-1.95947	6.46292	-4.42911	0.000114411	0.00100732	1.0541
TP73-AS1	1.12459	8.05595	4.42758	0.000114903	0.00101032	1.05
POU4F2	-2.08487	7.54527	-4.42674	0.000115173	0.00101203	1.04775
KCNQ1DN	-1.12222	6.48625	-4.42516	0.000115686	0.00101519	1.0435
CT83	-3.63589	9.72793	-4.42434	0.000115951	0.00101646	1.0413
ZMYND12	-2.24767	12.3255	-4.42328	0.000116298	0.00101789	1.03845
PPT2	1.00264	6.18024	4.41868	0.000117807	0.00102889	1.0261
ADAM3A	-3.51787	9.52191	-4.41852	0.000117862	0.00102889	1.02566
TRMT61A	1.11853	9.45145	4.41509	0.000119	0.00103746	1.01646
SGMS1	1.73336	9.62577	4.41378	0.000119436	0.00103991	1.01296
PLEK2	1.43633	9.94898	4.4087	0.000121152	0.0010528	0.999304
SOX9	1.00264	13.439	4.4081	0.000121356	0.00105341	0.997696
PLEK	1.06993	10.0294	4.40802	0.000121381	0.00105341	0.997497
RNF2	1.13721	12.1858	4.40334	0.000122985	0.00106526	0.984934
TFE3	1.02784	11.3084	4.40112	0.000123753	0.00107086	0.978971
CD36	1.63166	9.68757	4.39834	0.000124722	0.00107821	0.97151
NAP1L4	-1.47946	9.52455	-4.39607	0.000125518	0.00108369	0.965422
IPO4	-1.51205	11.9002	-4.39474	0.000125987	0.00108571	0.961854
HIC1	1.2315	8.16291	4.39471	0.000125996	0.00108571	0.961782
CFD	1.58721	11.4376	4.39195	0.000126976	0.00109132	0.954366
GK5	1.45644	10.1528	4.39172	0.000127056	0.00109132	0.953769
TTLL5	-1.06937	8.34087	-4.39107	0.00012729	0.00109247	0.952002
C21orf91	-1.49994	11.6682	-4.39089	0.000127352	0.00109247	0.951537
LOC100294145	1.06539	9.56748	4.38984	0.000127727	0.00109358	0.948724
BAALC	1.27385	7.83111	4.38891	0.000128062	0.00109574	0.946219
HVCN1	-1.85825	11.0576	-4.38663	0.000128883	0.00110077	0.940101
LYSMD1	1.19609	8.42237	4.38659	0.000128897	0.00110077	0.939999
LY6G5C	-1.02855	10.6817	-4.38164	0.000130697	0.0011133	0.926727
RCE1	1.02424	9.86529	4.38096	0.000130946	0.00111471	0.924906
SHC1	1.30756	10.7739	4.37976	0.000131386	0.00111589	0.9217
ENOSF1	1.16688	9.71971	4.37956	0.000131459	0.00111589	0.921169
HERC4	1.06364	7.92722	4.3795	0.000131483	0.00111589	0.920995
HAUS6	-1.84329	8.18767	-4.37895	0.000131685	0.00111673	0.919523
MRPL50	1.08713	10.9337	4.37626	0.000132682	0.00112331	0.912308
MBTPS1	1.50871	7.49428	4.37555	0.000132944	0.00112455	0.910421
ABCA9	1.40523	8.42304	4.37254	0.000134071	0.00113194	0.902345
CCDC85B	1.35835	8.72007	4.36767	0.000135912	0.00114671	0.8893
GPR137	-1.61414	9.72715	-4.36713	0.000136119	0.00114705	0.887843
UCHL1	1.01318	10.6616	4.36677	0.000136253	0.00114746	0.886901
PTPRE	1.45345	8.28356	4.36583	0.000136612	0.00114976	0.884383
ZFAND1	1.36974	9.7937	4.36479	0.000137012	0.0011524	0.881588
GMPR	1.04336	12.3824	4.36376	0.00013741	0.00115502	0.878813
LRIF1	-1.10773	6.67885	-4.36234	0.000137956	0.00115889	0.875014
JPX	1.43928	9.00647	4.35902	0.000139242	0.00116782	0.866142
CEP43	-1.81635	13.2677	-4.35856	0.000139424	0.00116782	0.86489
P2RX1	1.91007	7.75422	4.35847	0.000139457	0.00116782	0.864665
SURF2	-1.51964	11.364	-4.35706	0.00014001	0.00117025	0.860882
PRAM1	1.05789	7.58664	4.35602	0.000140418	0.0011722	0.858095
LAPTM4B	1.28687	11.6218	4.35483	0.000140886	0.001173	0.854916
ZFYVE1	1.26153	10.2229	4.35456	0.000140992	0.001173	0.854193
IFITM3	1.04118	13.7579	4.35428	0.000141103	0.001173	0.85344
BIVM	1.3184	8.46638	4.35422	0.000141126	0.001173	0.853286
DR1	-1.65081	8.90783	-4.35159	0.000142169	0.00118091	0.846244
DIO2	-1.04286	8.20203	-4.34713	0.000143956	0.00119331	0.834299
FANCM	-1.37738	9.39184	-4.34597	0.000144422	0.00119449	0.831204
ATAD2	-1.13417	9.05221	-4.34595	0.00014443	0.00119449	0.831155
SLCO1C1	-1.27545	6.10832	-4.34202	0.000146029	0.00120548	0.820625
EID1	1.13831	10.3964	4.3393	0.000147145	0.00121256	0.813345
SIRT4	-1.33274	9.79682	-4.33926	0.000147159	0.00121256	0.813252
ZNF821	-1.67411	9.46542	-4.33726	0.000147987	0.00121864	0.807884
CFAP45	-2.87299	11.6159	-4.33489	0.000148971	0.00122447	0.80155
SEC16A	-1.76898	6.85727	-4.32847	0.00015167	0.00124208	0.784379
SLC25A18	1.09766	9.7862	4.32772	0.000151988	0.00124392	0.782376
ARHGAP18	1.57341	7.82423	4.32694	0.000152317	0.00124585	0.780311
CAMK4	-1.67758	7.24739	-4.32672	0.000152413	0.00124587	0.779705
REEP3	-1.91419	10.284	-4.32366	0.000153722	0.00125573	0.771529
IPO13	-1.2357	12.0436	-4.32126	0.000154757	0.00126041	0.765116
HSPB3	1.29452	7.26459	4.31911	0.000155689	0.00126723	0.759373
LAMC3	1.56126	7.69373	4.31728	0.000156487	0.00127172	0.754488
DNAI4	-3.03038	9.86658	-4.31717	0.000156535	0.00127172	0.754195
RCSD1	1.06661	8.32167	4.31585	0.000157115	0.00127447	0.750661
BST2	1.64251	9.22692	4.31577	0.000157152	0.00127447	0.750436
ARHGEF26	-1.71956	9.55344	-4.31416	0.000157858	0.00127865	0.74615
GPX5	-1.85266	6.35351	-4.31083	0.000159334	0.00128982	0.737254
B9D1	-1.80702	12.3309	-4.31045	0.000159506	0.00129043	0.736223
RSPH6A	-4.10191	11.5938	-4.30971	0.000159836	0.00129195	0.734242
MSMB	-2.25877	8.79618	-4.30959	0.000159887	0.00129195	0.733942
IPP	-1.17421	8.00865	-4.30615	0.000161432	0.00130051	0.724747
IL32	1.41514	10.8116	4.30581	0.000161585	0.00130095	0.723841
OTUD6B	1.2238	9.45934	4.30161	0.000163495	0.00131134	0.712612
BEGAIN	1.1464	9.19022	4.30137	0.000163601	0.00131134	0.711988
UBE2B	1.2155	7.28261	4.29941	0.000164501	0.00131571	0.706749
MOBP	-1.62221	8.77464	-4.29864	0.000164853	0.00131634	0.704702
CSRP1	1.00907	10.0406	4.2986	0.000164874	0.00131634	0.70458
AMBP	-1.29704	6.17177	-4.29777	0.000165258	0.00131861	0.702358
VASN	1.23421	9.03307	4.29458	0.000166737	0.00132784	0.69384
HNRNPLL	-1.04548	11.4014	-4.29437	0.000166835	0.00132784	0.693279
DDX3Y	1.36167	10.5684	4.2942	0.000166912	0.00132784	0.692841
SPON2	1.21801	8.48732	4.29395	0.000167028	0.00132798	0.692176
LRR1	-1.82611	12.0943	-4.29147	0.000168192	0.00133643	0.685542
GGTA1	1.10196	8.64504	4.28985	0.000168951	0.00134167	0.681235
TTC21A	-1.54808	9.61407	-4.28854	0.000169572	0.0013458	0.677728
TMEM40	1.00833	9.71326	4.28722	0.000170196	0.00134835	0.674221
FRMD6	-1.71066	10.7001	-4.28598	0.000170788	0.00135064	0.670902
MMP23B	1.33156	7.36136	4.2855	0.000171016	0.00135165	0.669626
GTPBP10	-1.37209	12.1126	-4.28365	0.000171902	0.00135777	0.664691
PPP3R2	-1.83953	10.0572	-4.28267	0.000172376	0.00135918	0.66206
CCDC113	-1.27212	8.20148	-4.28226	0.000172572	0.00135951	0.66097
GK2	-3.51063	10.5208	-4.28215	0.000172622	0.00135951	0.660695
PDCL	1.23805	8.12437	4.28057	0.000173386	0.0013639	0.656473
EXOC4	-1.01581	8.90627	-4.28037	0.000173485	0.0013639	0.655932
INPP5K	-1.09407	12.3235	-4.27878	0.000174257	0.00136835	0.65169
LRRC36	-2.10798	8.0641	-4.27807	0.000174602	0.00137026	0.649796
BEAN1	-1.0859	8.66273	-4.27782	0.000174725	0.00137042	0.649126
RANBP17	-1.66994	8.6679	-4.27501	0.000176097	0.00138037	0.641653
DZIP1	-1.86082	13.162	-4.27371	0.000176738	0.00138253	0.638181
PLEKHS1	-1.02226	8.10766	-4.27325	0.000176966	0.00138313	0.63695
CCDC87	-2.48138	9.39436	-4.27109	0.000178037	0.00138987	0.631186
TAS1R1	-1.10135	8.4172	-4.27064	0.00017826	0.00138996	0.629989
TGM4	1.15221	12.6287	4.27055	0.000178304	0.00138996	0.629754
FAM172A	1.24246	9.93369	4.26841	0.000179375	0.00139546	0.624033
ADGRV1	-1.68833	7.82001	-4.26783	0.000179663	0.00139686	0.622498
NANS	1.0763	10.4723	4.26567	0.00018075	0.00140385	0.616734
JHY	-1.95949	11.7039	-4.26562	0.000180773	0.00140385	0.616613
PPP1R7	-1.78356	10.3108	-4.2651	0.000181037	0.00140509	0.61522
COL4A1	1.02487	10.2247	4.2642	0.000181493	0.00140715	0.612819
MUTYH	1.11948	10.1477	4.26396	0.000181613	0.00140715	0.612184
CNOT9	1.09014	9.00821	4.26372	0.000181732	0.00140715	0.611557
CNGA3	-1.49747	6.4869	-4.26323	0.000181983	0.00140753	0.610238
ZNF385D	-1.2845	8.0104	-4.26101	0.000183113	0.00141398	0.60433
PRKAG2	-1.22663	8.73076	-4.25646	0.000185455	0.00142612	0.592189
CCDC9	-1.08232	10.3474	-4.25449	0.000186473	0.00143148	0.586959
CHKA	-1.76867	11.2082	-4.2542	0.000186625	0.00143183	0.586178
KLHL7	-1.00032	10.7621	-4.25348	0.000186998	0.00143387	0.584272
WTAP	1.39001	11.4142	4.25242	0.000187553	0.00143729	0.581444
CAVIN3	-2.2985	8.71765	-4.24998	0.000188836	0.0014463	0.57493
FAM171A1	1.13981	7.03017	4.24429	0.000191855	0.00146606	0.559783
STAP1	-1.43803	7.53406	-4.24192	0.000193123	0.00147491	0.553491
GPX4	-1.85185	11.1493	-4.23228	0.000198384	0.00150743	0.527828
IFIT1	1.22397	10.7025	4.22846	0.000200505	0.00152085	0.517673
LANCL2	-1.12412	12.1702	-4.22812	0.000200698	0.00152145	0.516755
RAC1	1.38762	9.83239	4.227	0.000201324	0.00152478	0.51378
ASL	1.23857	7.5248	4.22693	0.000201364	0.00152478	0.513587
RMND5B	-1.17575	12.1513	-4.22539	0.000202228	0.00153045	0.509502
ZNF222	-1.2128	8.76265	-4.22515	0.000202364	0.00153061	0.508862
KIAA0753	-1.92344	7.80769	-4.22308	0.000203534	0.00153772	0.503356
MAGED1	1.02502	13.6207	4.22189	0.000204207	0.00154173	0.500204
LRRC4	-1.49944	7.66759	-4.22043	0.000205042	0.00154562	0.496308
FAM183A	1.29897	7.41474	4.21695	0.000207038	0.00155803	0.487059
ADAM32	-2.02065	7.21918	-4.21596	0.000207608	0.00156144	0.484436
FAM120A	1.17907	13.3831	4.21543	0.000207916	0.00156254	0.48302
KRAS	1.39835	9.8924	4.21531	0.000207988	0.00156254	0.482689
WARS1	-1.66962	7.98799	-4.21247	0.000209639	0.00157229	0.475142
XRCC4	1.0188	6.8309	4.21018	0.000210979	0.00158057	0.469059
TNFSF13B	1.38662	7.77365	4.20958	0.000211329	0.0015823	0.467479
WRAP73	-1.46315	6.77987	-4.20578	0.000213576	0.00159227	0.457384
FUT8	1.19515	12.6851	4.20559	0.000213689	0.00159227	0.456878
THUMPD3	-1.17317	11.3417	-4.20552	0.000213733	0.00159227	0.456682
PABPC1L	1.16504	11.2096	4.20448	0.000214353	0.00159551	0.453918
NANOS1	1.10251	6.47077	4.20172	0.000216002	0.00160555	0.446603
BTBD3	1.09217	11.4194	4.19747	0.000218571	0.00162199	0.435315
AKR1D1	-1.57053	6.36244	-4.19605	0.000219436	0.0016257	0.431549
LINC00467	-2.30377	13.6144	-4.19534	0.000219873	0.00162804	0.429648
ZNF35	-1.20199	9.10507	-4.19403	0.000220672	0.00163305	0.426187
IL10RB	1.47386	8.57919	4.19375	0.000220844	0.00163342	0.425443
STARD13	1.49993	9.11304	4.19225	0.000221772	0.00163862	0.421443
PCYT2	-1.25592	8.41433	-4.19221	0.000221793	0.00163862	0.421354
TGFBR3	-1.7215	8.05349	-4.19114	0.000222459	0.00164199	0.418493
DIXDC1	-1.22724	7.64524	-4.19057	0.000222812	0.00164342	0.416979
TNMD	1.32215	6.76839	4.18985	0.000223257	0.00164579	0.415076
TMEM33	1.11206	8.72216	4.18871	0.000223966	0.00164919	0.412049
ARL5A	1.35165	9.23445	4.18851	0.000224087	0.00164919	0.411532
VPREB3	1.36566	7.14495	4.18674	0.000225195	0.00165643	0.406825
COMMD6	1.10626	12.8818	4.1844	0.000226666	0.00166444	0.400612
TMEM106A	-1.11248	7.08161	-4.18373	0.000227087	0.00166576	0.398843
CCDC170	-2.03033	7.7748	-4.1827	0.000227741	0.00166964	0.3961
HSD11B1	1.3453	9.98453	4.18232	0.000227983	0.0016705	0.395086
TRIQK	1.34534	7.69481	4.18149	0.000228506	0.00167342	0.392899
NEFM	-2.40975	8.83118	-4.18129	0.000228634	0.00167344	0.392364
CCDC6	1.15317	10.5379	4.1779	0.000230802	0.00168626	0.383362
UBE2S	-1.08516	12.9444	-4.17776	0.000230891	0.00168626	0.382993
PLK4	-2.05281	9.73406	-4.17696	0.0002314	0.00168787	0.380892
ADGRL3	1.58636	9.68071	4.17677	0.000231525	0.00168787	0.380376
PHKA2	1.03321	6.9881	4.17657	0.000231656	0.00168787	0.379837
PAK3	1.05649	8.40754	4.17643	0.000231743	0.00168787	0.379479
IGSF1	1.27055	12.2573	4.17574	0.000232191	0.00169021	0.377637
LRRCC1	-1.93109	11.5361	-4.17335	0.000233739	0.00169871	0.371298
KIF18A	-2.76121	9.59496	-4.17156	0.000234902	0.00170578	0.366563
KLF3	1.77226	8.77998	4.16796	0.000237264	0.00171686	0.357018
ADARB2	-1.08847	7.94795	-4.16712	0.00023782	0.00171995	0.354785
SHPK	1.00995	10.7292	4.1615	0.000241563	0.00174325	0.339888
GP1BB	1.14511	11.4159	4.16094	0.000241936	0.001745	0.338416
INTS2	1.10906	10.5746	4.16038	0.000242315	0.00174678	0.336925
MTERF4	1.03115	8.7959	4.15703	0.000244576	0.00176118	0.328067
PI4KA	-1.08367	7.15761	-4.15677	0.000244756	0.00176153	0.327363
ANGPTL1	1.65648	10.2921	4.15541	0.000245678	0.00176437	0.323777
NRN1	-1.10036	8.70347	-4.15487	0.000246052	0.001765	0.322327
CCDC7	-2.96966	12.0346	-4.15458	0.000246246	0.001765	0.321576
EID2	1.00923	9.29848	4.15326	0.000247151	0.0017664	0.318078
CT62	-3.18901	9.59638	-4.15163	0.000248277	0.00177256	0.313742
STX2	-1.21618	9.38041	-4.15045	0.00024909	0.00177741	0.310623
MAB21L4	1.04985	12.6426	4.1497	0.000249609	0.00178016	0.308639
LARP1B	-1.07948	10.569	-4.14861	0.000250362	0.00178458	0.305765
MYCL	1.30205	7.25705	4.14733	0.000251256	0.00179	0.302367
DHX33	-1.21595	9.55787	-4.14624	0.000252018	0.00179369	0.299479
MAN2A1	1.16868	8.12075	4.14222	0.000254842	0.00180784	0.288854
RAB8B	-1.33004	9.40658	-4.14086	0.000255806	0.00181179	0.285253
REPS2	1.20043	9.23336	4.14026	0.000256235	0.00181387	0.283657
E2F8	-1.45327	7.29081	-4.13823	0.000257682	0.00182022	0.278286
CDK5R1	-1.31523	6.60215	-4.13687	0.00025866	0.00182427	0.274675
TMPRSS15	-1.26539	7.17944	-4.13542	0.000259699	0.00182967	0.270852
ZC3H14	-1.60368	13.0616	-4.13447	0.000260387	0.00183355	0.268329
ZC3H13	1.11588	9.56033	4.13145	0.000262578	0.00184703	0.260341
FLVCR2	-1.34674	8.32001	-4.13114	0.000262804	0.00184765	0.25952
TSPO	1.1107	10.9793	4.12969	0.000263862	0.00185313	0.255692
SPAG1	-1.91337	8.35894	-4.12839	0.000264814	0.00185787	0.252258
BAG6	-1.00143	13.0155	-4.12391	0.000268125	0.00187659	0.240413
SCUBE2	-1.01795	7.0915	-4.12213	0.000269454	0.0018835	0.235698
TGFB1I1	1.16814	9.5216	4.12133	0.000270048	0.00188667	0.2336
SDC4	1.04869	10.3074	4.11737	0.000273034	0.0019047	0.223119
C1orf105	-3.27714	10.9457	-4.11626	0.000273873	0.00190939	0.220194
ZNF611	-1.28616	6.81905	-4.11591	0.000274136	0.00191023	0.219278
B3GALT4	-1.26461	10.0296	-4.1154	0.000274526	0.00191035	0.217924
PLEKHO1	-1.32534	14.0333	-4.11533	0.000274581	0.00191035	0.217731
WHRN	-1.07235	6.48973	-4.11462	0.000275119	0.0019131	0.215865
PCMTD1	1.1055	11.8228	4.11071	0.000278119	0.00193094	0.205529
CHMP4C	1.21267	9.31321	4.10988	0.000278759	0.00193438	0.203339
SLC25A2	-2.67049	10.1475	-4.10933	0.000279182	0.00193631	0.201895
TAPT1	-1.16845	12.636	-4.10758	0.000280544	0.00194374	0.197255
PLA2G15	1.10274	9.43492	4.10682	0.000281134	0.00194581	0.195255
PLEKHA1	-1.32646	10.8682	-4.10532	0.000282302	0.00195086	0.191303
UBIAD1	-1.18356	10.3247	-4.10411	0.000283255	0.00195643	0.188093
PTPRH	-1.08081	7.29474	-4.10264	0.000284407	0.00196236	0.184225
TXN	1.10704	9.94744	4.09911	0.000287204	0.00197758	0.174897
LOC100419583	1.20294	9.80827	4.09631	0.000289441	0.00198991	0.167506
CSMD1	-1.55177	7.45654	-4.09576	0.000289877	0.0019912	0.16607
AKR1B10	1.29655	8.59488	4.0957	0.000289927	0.0019912	0.165906
ABHD8	-1.86649	7.27436	-4.09491	0.000290559	0.00199349	0.163832
ABHD2	-1.68836	9.36237	-4.09372	0.000291522	0.00199907	0.160681
RNASEL	1.04588	7.1266	4.09171	0.000293153	0.00200922	0.155364
FBXL2	-1.43322	7.3057	-4.0882	0.000296013	0.00202675	0.146114
DNAI7	-2.20955	7.67947	-4.08796	0.000296206	0.00202703	0.145493
FAM76B	1.35869	10.372	4.08666	0.00029728	0.0020323	0.142044
ELF2	-1.41592	8.1269	-4.08637	0.000297518	0.00203288	0.141284
MEG3	1.05786	7.45866	4.08316	0.00030017	0.00204623	0.132828
CFH	1.0718	8.69034	4.08308	0.000300236	0.00204623	0.132619
DEPDC7	-2.76801	10.3187	-4.08224	0.000300939	0.00204997	0.130393
RPS14	1.17089	8.6782	4.08147	0.000301582	0.00205331	0.128359
RGPD1	-2.56112	9.29666	-4.07972	0.000303044	0.00206197	0.123752
AMOTL2	1.43757	6.94475	4.07785	0.000304616	0.00206975	0.118824
SLC15A2	1.3893	7.39134	4.07733	0.000305051	0.00207165	0.117465
TENT4B	1.00424	11.3922	4.07692	0.000305402	0.00207182	0.116369
GPX8	1.30854	6.66092	4.07675	0.000305541	0.00207182	0.115934
TCP11	-3.93997	11.896	-4.0762	0.000306006	0.00207392	0.114486
TRAF1	1.10943	8.76493	4.07091	0.000310522	0.00210027	0.100533
IL17RB	1.05002	8.30945	4.06986	0.000311423	0.00210423	0.0977725
TRIM36	-4.08248	12.7563	-4.06876	0.00031237	0.00210886	0.094883
MMP16	1.1483	7.10077	4.06835	0.000312725	0.00210983	0.0938009
RGS22	-1.43732	10.443	-4.06811	0.000312937	0.00211019	0.0931557
C11orf80	-1.65869	8.76818	-4.06641	0.000314405	0.00211795	0.0886988
TMPO	-1.17737	7.92665	-4.06476	0.000315846	0.00212338	0.0843422
FSD1L	-1.19898	7.27616	-4.06385	0.000316639	0.00212658	0.0819533
CILP	1.07109	7.522	4.06311	0.000317293	0.00212894	0.0799902
ZPR1	-1.09409	10.8234	-4.05997	0.000320057	0.00214522	0.0717291
ZNF516	1.26495	10.0652	4.0591	0.000320827	0.0021493	0.0694412
UBE3B	-1.15248	7.69449	-4.0585	0.000321359	0.00215131	0.0678647
CXCL8	1.08	6.20686	4.05497	0.000324508	0.00216744	0.0585801
NFIB	1.22076	7.91209	4.05186	0.000327312	0.00218344	0.050387
ASMTL	1.30519	7.86996	4.05177	0.000327394	0.00218344	0.0501496
NME5	-2.28546	13.1709	-4.05144	0.00032769	0.00218433	0.0492888
ZNF557	1.30322	7.38038	4.04886	0.000330035	0.00219667	0.0425008
GAPVD1	-1.3735	11.775	-4.0481	0.000330729	0.0021991	0.0405003
PSMB8	1.51232	8.98253	4.04707	0.000331672	0.00220427	0.0377894
KCNMB4	1.17973	9.61744	4.0451	0.00033348	0.00221519	0.0326138
MRPL33	1.15723	7.80969	4.04339	0.000335063	0.00222301	0.0281057
ZNF682	1.34929	7.00803	4.04311	0.000335323	0.00222301	0.0273664
SELENOP	1.16186	11.1891	4.04148	0.000336832	0.00223166	0.0230919
TCP10L	-2.45567	9.80778	-4.04135	0.000336961	0.00223166	0.0227283
YTHDF3	1.02896	10.0537	4.04062	0.000337637	0.00223435	0.0208192
MACO1	-1.79872	9.15147	-4.03965	0.000338545	0.00223771	0.0182629
UBA6	1.09478	8.15776	4.03887	0.000339273	0.00224142	0.0162193
FAM210A	1.24736	9.08043	4.03858	0.000339541	0.00224208	0.0154686
RHEX	-1.12108	6.90825	-4.03795	0.000340139	0.00224492	0.0137938
AK8	-2.26631	8.49132	-4.03616	0.000341822	0.00225492	0.00909317
IL33	1.18059	9.58491	4.03493	0.000342982	0.00226144	0.00587105
AHR	-1.26452	7.27748	-4.03455	0.000343341	0.0022627	0.00487484
GLRA4	-1.01138	7.88957	-4.03295	0.000344869	0.00227165	0.00064882
B3GNT2	1.48699	7.95761	4.02972	0.000347957	0.00228973	-0.00783603
CYP2U1	1.0889	7.38493	4.02484	0.000352674	0.00231167	-0.0206509
KIF15	-2.7011	10.0342	-4.02345	0.000354024	0.00231847	-0.0242881
ASB13	1.23465	8.13378	4.02342	0.000354059	0.00231847	-0.0243808
DESI2	-1.01641	11.4927	-4.02162	0.000355819	0.00232772	-0.0291013
HSF2BP	-1.60598	10.9874	-4.02122	0.000356214	0.00232802	-0.0301558
DNAAF11	-2.50535	12.2269	-4.02102	0.000356411	0.00232817	-0.0306817
SLC34A2	-1.04093	7.69131	-4.02043	0.000356989	0.0023308	-0.0322226
ZNF746	-1.18626	8.70881	-4.01937	0.000358031	0.00233533	-0.0349984
REN	-1.42578	6.7141	-4.01812	0.000359274	0.00234229	-0.0382948
CCN5	1.19926	12.469	4.01654	0.000360837	0.00235134	-0.0424264
ABHD13	1.27034	7.87853	4.01282	0.000364562	0.00237099	-0.0521989
SLC39A10	1.04254	10.6768	4.01187	0.000365522	0.00237607	-0.0546997
RFX4	-3.31424	10.3312	-4.01068	0.000366717	0.00238174	-0.0578059
SMOC2	1.15543	9.54377	4.01047	0.000366929	0.00238174	-0.0583559
ZNF689	-1.5225	12.437	-4.00994	0.000367474	0.0023828	-0.0597675
ZBBX	-3.25357	11.469	-4.00981	0.000367605	0.0023828	-0.0601053
PLIN2	1.14354	10.0316	4.00695	0.000370508	0.00239972	-0.0675898
HOMER1	1.59382	8.35483	4.00687	0.000370596	0.00239972	-0.0678163
ORAI3	-1.02555	9.24392	-4.00313	0.000374437	0.00242342	-0.0776258
SCNN1A	1.1217	7.56127	4.00084	0.000376808	0.0024364	-0.0836304
SOX30	-3.34393	12.8986	-4.00045	0.000377212	0.00243784	-0.0846494
CILK1	1.29765	10.8951	3.99873	0.000379005	0.00244587	-0.0891597
RPL3L	-1.66353	8.29999	-3.99764	0.000380146	0.00245205	-0.0920186
ZMYND10	-2.61454	11.8764	-3.99682	0.000381003	0.00245639	-0.0941594
NUTM1	-2.7591	10.9746	-3.98893	0.000389378	0.00250074	-0.11484
NUPR1	1.34725	10.0178	3.98555	0.000393019	0.0025217	-0.123692
EPPIN	1.03656	11.4039	3.98534	0.000393247	0.00252171	-0.124242
LST1	1.38384	7.98837	3.9852	0.000393399	0.00252171	-0.12461
TSNAXIP1	-2.28994	11.0925	-3.9842	0.000394484	0.00252746	-0.127229
DNAH17	-2.99887	9.64421	-3.98347	0.000395271	0.00253128	-0.129124
PTGES	1.17109	9.98928	3.98147	0.000397452	0.00254282	-0.134358
BDH2	1.25674	11.3149	3.98009	0.000398969	0.00254521	-0.13798
REXO5	-2.59505	12.1732	-3.97905	0.000400111	0.00255128	-0.140698
ENDOD1	1.3176	8.833	3.96853	0.000411873	0.00260911	-0.168245
DUSP23	1.03133	9.26513	3.96849	0.000411914	0.00260911	-0.168339
CDKAL1	-1.34613	8.16947	-3.96816	0.000412292	0.00261027	-0.169212
GSE1	1.0665	7.71276	3.96766	0.000412856	0.00261261	-0.170511
HAMP	1.20357	6.40322	3.96483	0.000416084	0.0026293	-0.177915
IFI44L	1.44834	9.65044	3.96325	0.000417898	0.00263827	-0.182051
NABP1	-1.34048	7.03746	-3.95673	0.000425459	0.00267967	-0.199095
DYSF	1.09559	10.091	3.94719	0.000436762	0.00273742	-0.224013
PCDH12	1.25417	8.49924	3.94634	0.00043778	0.00274137	-0.226225
FAR1	-1.83317	8.65531	-3.94622	0.000437922	0.00274137	-0.226533
PRXL2A	1.09784	9.74577	3.9425	0.000442418	0.00276305	-0.23624
ZDHHC13	-1.14092	7.95421	-3.94213	0.000442879	0.00276463	-0.237229
GKAP1	-2.03047	12.8551	-3.94116	0.000444056	0.00276921	-0.23975
ERLIN1	-1.97204	10.9806	-3.94053	0.000444826	0.00277032	-0.241397
LGI2	1.01852	6.74029	3.93943	0.000446173	0.00277562	-0.244269
ALDH7A1	1.1266	9.75696	3.93609	0.000450279	0.00279516	-0.252973
ZNF292	1.25252	10.0392	3.93557	0.000450931	0.00279632	-0.254347
BLOC1S1	1.13318	9.76244	3.93522	0.000451364	0.0027967	-0.255259
WDFY1	1.14892	11.941	3.93451	0.000452242	0.00279771	-0.257105
LOC101929908	-1.89076	7.97532	-3.93428	0.000452525	0.00279771	-0.257701
CREM	-1.22218	11.7853	-3.93424	0.000452574	0.00279771	-0.257802
SCO1	1.03759	10.5532	3.93325	0.000453812	0.00280148	-0.260399
ITPKC	1.11244	6.96339	3.93172	0.000455721	0.00281066	-0.264385
TUBB1	1.01873	6.73846	3.93127	0.000456287	0.00281286	-0.265566
PCSK4	-2.63816	12.0717	-3.92775	0.000460707	0.00283488	-0.274723
PRKG1	-1.35152	7.78884	-3.92657	0.000462207	0.0028428	-0.277812
NOSIP	-1.20457	11.1392	-3.91747	0.000473895	0.00290666	-0.301531
KDM4D	-1.23194	12.5038	-3.91683	0.000474728	0.0029091	-0.3032
ANKRD49	1.07513	9.80569	3.91265	0.000480205	0.00293458	-0.314092
INHBA	1.65065	9.76194	3.9121	0.000480922	0.00293762	-0.315509
ERVMER34-1	1.20219	6.55511	3.91057	0.000482952	0.00294868	-0.31951
SHARPIN	-1.98555	7.69898	-3.90884	0.000485245	0.00296132	-0.324008
C1QTNF3	-1.21309	11.3849	-3.90799	0.000486379	0.00296689	-0.326224
TMEM51	1.15487	7.56388	3.90631	0.000488616	0.00297918	-0.330582
PARP11	-1.27038	9.50452	-3.90546	0.000489764	0.00298209	-0.33281
ASNSD1	1.07096	11.536	3.90499	0.000490393	0.00298321	-0.334029
TTC37	1.11337	9.63365	3.90236	0.000493942	0.00299933	-0.340874
CD99	1.31106	12.0951	3.90183	0.000494656	0.00300231	-0.342247
PIAS2	-2.79115	9.93132	-3.89965	0.000497629	0.00301396	-0.347936
ZNF148	-1.22901	8.35683	-3.89926	0.000498154	0.00301396	-0.348936
FAT4	1.13965	7.06623	3.89926	0.000498156	0.00301396	-0.348941
MYG1	-1.17036	11.335	-3.89703	0.000501209	0.00302833	-0.354741
G3BP1	-1.42903	7.38366	-3.89617	0.000502397	0.00303277	-0.356989
RAD51AP1	-1.45362	7.48579	-3.89554	0.000503255	0.0030352	-0.358609
HLA-DMB	1.08601	11.8551	3.89454	0.000504646	0.00304085	-0.36123
ZNF536	1.21349	9.91747	3.89423	0.000505069	0.0030416	-0.362023
NUP155	-1.90078	9.95235	-3.89284	0.000506997	0.00305088	-0.365641
CABYR	-1.5042	14.6299	-3.89261	0.000507322	0.00305147	-0.36625
MYH1	-1.7039	7.36643	-3.89235	0.000507675	0.00305184	-0.36691
CCNA1	-2.91592	12.5013	-3.89207	0.00050807	0.00305184	-0.367648
USP32	-2.20774	8.48951	-3.89172	0.000508548	0.00305334	-0.368541
GPATCH4	1.01809	6.6954	3.89106	0.000509477	0.00305755	-0.370273
LRRN3	1.26665	9.16054	3.89076	0.000509897	0.00305843	-0.371055
ERV3-1	1.35565	9.31697	3.88979	0.00051125	0.00306248	-0.37357
ARMCX2	2.0007	9.60254	3.88965	0.000511445	0.00306248	-0.373933
LAMTOR3	1.18597	8.14801	3.88881	0.000512623	0.00306542	-0.376117
SOX2-OT	1.339	6.53646	3.88824	0.000513423	0.00306844	-0.377597
CLIC1	1.0655	9.26385	3.88572	0.000516981	0.00308458	-0.384152
ITPR1	1.21166	10.4377	3.88503	0.000517952	0.00308761	-0.385932
COX6B2	-1.74893	8.24124	-3.88397	0.000519463	0.00309248	-0.388698
DYNLT2	1.32439	8.61143	3.88213	0.000522083	0.00310531	-0.393472
HECTD2	1.25641	8.39472	3.87691	0.000529593	0.00314578	-0.407026
MS4A4A	1.12238	7.1693	3.87014	0.000539507	0.00319474	-0.424626
CXCR5	1.03471	10.4898	3.86784	0.000542908	0.00321202	-0.430588
LYL1	-1.04554	10.4747	-3.86702	0.000544125	0.0032178	-0.432713
NKAPL	-1.58314	12.5806	-3.86679	0.000544472	0.00321843	-0.433317
RFX3	-1.00606	7.98369	-3.86583	0.000545893	0.00322304	-0.435789
HMGA2	-2.00894	7.63391	-3.86463	0.000547688	0.00323105	-0.438905
NPY5R	-1.01494	6.09189	-3.86455	0.000547815	0.00323105	-0.439125
TGFB3	-1.11324	9.12317	-3.86381	0.000548929	0.00323476	-0.441052
CEP70	-2.26359	8.74891	-3.86294	0.000550228	0.00323956	-0.443294
MDK	1.12938	9.48575	3.86182	0.000551921	0.00324666	-0.446208
STK11	-1.86677	10.4392	-3.85605	0.00056069	0.00329535	-0.461161
LRP8	1.20747	10.9237	3.85527	0.000561885	0.00329802	-0.463181
CNKSR3	1.49673	6.45556	3.85268	0.000565876	0.00331496	-0.469895
KCTD9	1.19901	9.16963	3.84742	0.000574069	0.00335333	-0.483528
SLC1A4	-1.94988	8.11066	-3.84707	0.000574625	0.00335512	-0.484447
BRAP	-1.52632	13.2386	-3.84297	0.000581094	0.00338697	-0.495063
SLC45A1	1.10132	7.86246	3.84214	0.000582407	0.00339315	-0.497204
TMEM150C	-1.22523	7.33145	-3.8416	0.000583267	0.00339474	-0.498602
GRK4	-2.18914	8.90783	-3.84158	0.000583304	0.00339474	-0.498662
KAZN	1.22614	9.5519	3.84149	0.000583443	0.00339474	-0.498888
GNRH1	1.19305	8.58782	3.84091	0.000584372	0.00339866	-0.500397
NAF1	-1.06596	9.00562	-3.83736	0.000590056	0.00342874	-0.509576
KATNA1	-1.03961	11.3102	-3.83607	0.000592144	0.00343859	-0.512926
SH2B1	1.31058	8.28681	3.83599	0.000592266	0.00343859	-0.51312
ATP1A3	-1.25096	6.44514	-3.83562	0.000592875	0.00344063	-0.514095
SLTM	-1.19119	8.98908	-3.83495	0.00059395	0.00344538	-0.515813
ZBTB9	1.026	9.32201	3.83319	0.000596819	0.00345751	-0.520381
MS4A7	1.36633	7.55069	3.83064	0.000600983	0.00348013	-0.526973
OSBPL1A	1.10057	11.5542	3.82835	0.000604754	0.00349591	-0.532904
LPL	1.26394	7.82665	3.82529	0.000609821	0.00352367	-0.540812
C17orf58	1.08169	8.32995	3.82428	0.000611499	0.0035289	-0.543417
SACS	-1.24074	6.72263	-3.82427	0.000611517	0.0035289	-0.543445
DNASE1	-1.14047	6.77136	-3.82371	0.000612452	0.00353277	-0.544894
TSC22D2	-1.7163	9.52362	-3.82257	0.000614367	0.00353771	-0.547853
SHOX	-1.56693	7.04777	-3.81836	0.000621456	0.0035693	-0.558727
SPA17	-2.7901	9.41612	-3.81801	0.00062205	0.00357118	-0.559633
RGCC	-1.93917	12.0102	-3.81644	0.000624721	0.00358497	-0.563693
KIF21A	1.07618	9.9846	3.815	0.000627174	0.00359596	-0.567408
JAML	1.24935	8.26801	3.81314	0.000630367	0.00361117	-0.572221
DNAH8	-3.1584	10.9881	-3.81283	0.0006309	0.00361267	-0.573021
YPEL1	-3.50256	11.5782	-3.81187	0.000632544	0.00361744	-0.575487
AUTS2	1.06075	9.00593	3.81144	0.000633282	0.00362011	-0.576593
TMEM125	-1.00798	7.92353	-3.81063	0.000634695	0.00362508	-0.578704
PBK	-3.34133	10.938	-3.80781	0.00063958	0.00364987	-0.58597
PLEKHF2	-2.38318	9.41627	-3.80378	0.000646645	0.00368409	-0.59638
SCAPER	-1.41586	11.3226	-3.80376	0.00064668	0.00368409	-0.596431
PPP1R14C	1.10293	10.3447	3.80219	0.000649457	0.00369834	-0.600491
ERAP2	2.01705	8.38037	3.80069	0.000652114	0.00370677	-0.604359
CFAP91	-1.46306	9.06929	-3.80066	0.000652158	0.00370677	-0.604423
LAT	1.01746	7.80015	3.79972	0.000653829	0.00371216	-0.606847
CCL20	-1.2012	6.50418	-3.79804	0.000656826	0.00372601	-0.61118
NFKBID	1.01955	6.6867	3.79632	0.000659913	0.00374035	-0.615622
LINC01184	1.32335	8.81383	3.79489	0.000662483	0.0037508	-0.619305
TWF1	-1.51561	8.64139	-3.79483	0.000662599	0.0037508	-0.61947
MUC6	1.16181	9.17714	3.79062	0.000670239	0.00378283	-0.63033
PAX4	-1.28231	8.47449	-3.78964	0.000672025	0.00379131	-0.63285
GPR65	-1.74773	7.34515	-3.78742	0.000676099	0.00380314	-0.638576
ERO1B	-1.57044	10.0256	-3.78731	0.000676298	0.00380314	-0.638854
CDO1	1.01351	12.0572	3.78726	0.000676398	0.00380314	-0.638994
KDM4B	-1.16098	7.77119	-3.78523	0.00068014	0.00382006	-0.64422
MT3	1.22837	11.3037	3.7847	0.000681112	0.00382321	-0.645572
JMJD1C-AS1	-2.26144	10.4385	-3.78268	0.000684871	0.00384108	-0.650785
PAQR3	-1.345	8.12505	-3.78159	0.000686905	0.00385055	-0.653594
SNHG19	1.00422	7.75074	3.78089	0.000688205	0.00385493	-0.655384
ALCAM	1.15177	8.09725	3.78042	0.000689099	0.0038567	-0.656614
SGIP1	1.01873	8.71594	3.77746	0.000694666	0.00388179	-0.664233
TMPRSS7	-1.39321	6.40236	-3.77631	0.00069683	0.0038894	-0.667178
SYNDIG1	1.0073	6.84294	3.7732	0.000702762	0.00391588	-0.675205
GPD1L	1.00716	8.35572	3.77297	0.000703188	0.00391588	-0.675779
TUT7	-1.10319	7.76908	-3.77264	0.00070383	0.00391782	-0.676643
SLC12A2	-1.11187	8.79343	-3.77032	0.000708287	0.0039328	-0.68262
ZRANB1	-1.00641	8.79344	-3.76954	0.000709777	0.003938	-0.68461
CMTR2	-1.15179	6.77896	-3.76952	0.000709813	0.003938	-0.684658
PTDSS2	-1.51957	8.11558	-3.76586	0.000716925	0.00396922	-0.694096
SNHG8	1.02795	12.4998	3.76408	0.00072039	0.00398346	-0.698661
ATF7	-1.202	7.6798	-3.76239	0.000723701	0.00399846	-0.703002
MNS1	-2.38047	11.2359	-3.75987	0.000728669	0.00401926	-0.709477
TMEM30B	1.10462	7.2481	3.75906	0.000730274	0.00402575	-0.711561
SLC7A7	-1.90278	9.32604	-3.75898	0.000730448	0.00402575	-0.711786
VPS13A	-1.55981	7.69019	-3.75779	0.000732794	0.00403369	-0.714822
VPS37A	1.15542	10.3669	3.75681	0.000734755	0.00404281	-0.71735
ZNRD1ASP	-1.38127	10.0556	-3.75663	0.000735109	0.0040431	-0.717807
SLC25A33	-1.60222	13.2051	-3.75601	0.000736358	0.00404664	-0.719414
FAM102A	1.13599	9.14753	3.75568	0.000737005	0.0040485	-0.720244
TMEM191A	-2.11063	12.7005	-3.7554	0.000737585	0.0040485	-0.720989
MAPKBP1	-1.39835	8.84832	-3.75441	0.000739553	0.00405586	-0.723511
CATSPERG	-1.91428	8.47201	-3.75388	0.000740623	0.0040584	-0.72488
C10orf88	-1.11022	10.0539	-3.74929	0.00074991	0.00410088	-0.736673
STAG2	1.22981	7.48763	3.74834	0.000751856	0.00410816	-0.739126
FAM20C	1.16305	8.48616	3.7481	0.000752335	0.00410909	-0.739728
KNSTRN	-1.62628	13.1152	-3.74778	0.000752993	0.00411101	-0.740556
HK2	-1.07411	9.35343	-3.74709	0.000754409	0.00411415	-0.742333
GATA6	-1.76585	8.92567	-3.74664	0.000755332	0.00411415	-0.743491
LACTB2	-1.36757	10.9342	-3.74627	0.000756081	0.0041143	-0.744429
PGAM2	-1.30453	10.3047	-3.74518	0.000758313	0.00412321	-0.747218
SFMBT1	-1.5435	11.8279	-3.74257	0.000763708	0.0041458	-0.753926
IL10RA	1.04372	5.92126	3.73869	0.000771791	0.00418288	-0.763887
NRIP3	-1.18916	8.21644	-3.73798	0.000773281	0.00418926	-0.765713
SLC17A1	-1.59255	7.86746	-3.73744	0.000774419	0.00419168	-0.767103
SLC35D2	1.01417	8.89006	3.73499	0.000779575	0.00421623	-0.773381
ALDH1A3	1.60619	9.21415	3.73418	0.000781274	0.00422093	-0.775442
PDHA2	-3.79896	12.3146	-3.73415	0.000781338	0.00422093	-0.775519
SCGB2A2	-1.50164	6.41161	-3.73365	0.000782409	0.00422501	-0.776815
RIMBP3	-2.91185	13.4256	-3.72953	0.000791193	0.0042604	-0.787376
KLHL32	1.06372	8.72253	3.72843	0.000793555	0.00426967	-0.790195
CCDC102A	1.12065	8.92051	3.7275	0.000795556	0.00427701	-0.792577
PLAU	1.29904	7.68359	3.7275	0.000795559	0.00427701	-0.792581
IGF1	1.19399	10.1489	3.72659	0.000797526	0.00428586	-0.794916
KIF9	-1.61585	12.1367	-3.72387	0.000803416	0.00431578	-0.801876
PDXDC2P-NPIPB14P	1.0257	7.61911	3.72332	0.000804614	0.00432048	-0.803286
GABRG3	-1.12303	9.41865	-3.72175	0.00080804	0.00433539	-0.807304
JAM2	1.18655	9.53015	3.72134	0.00080894	0.00433848	-0.808357
GAR1	1.13163	9.98535	3.72119	0.000809267	0.00433849	-0.808739
TAF11	1.27233	7.79383	3.72069	0.000810368	0.00434265	-0.810024
PIR	1.16342	6.46912	3.7182	0.000815846	0.00436236	-0.816396
FUCA2	1.18721	9.67416	3.71807	0.000816152	0.00436236	-0.816751
BTBD19	1.17341	7.50739	3.71798	0.000816332	0.00436236	-0.816959
GRTP1	1.21282	8.32937	3.71667	0.000819241	0.00437441	-0.820323
ACTR2	-1.33058	9.03159	-3.71588	0.000820998	0.00438204	-0.822349
CDCA3	-1.06851	10.3866	-3.7129	0.000827649	0.00441578	-0.829978
PDLIM3	1.15003	8.58468	3.7127	0.00082809	0.00441594	-0.830482
GSAP	1.07496	7.18548	3.7119	0.000829882	0.00442189	-0.832526
ANKMY1	-1.01103	8.40099	-3.70744	0.000839958	0.00446364	-0.843937
HACE1	-1.171	9.48941	-3.70605	0.000843129	0.00447337	-0.847498
HINT3	-2.02277	11.6085	-3.70513	0.000845229	0.00448096	-0.849851
IFIT3	1.0412	9.73026	3.70407	0.000847656	0.00449146	-0.852561
MRPS15	-1.00319	13.6441	-3.70145	0.000853685	0.00451476	-0.859261
TFB2M	1.06051	9.34778	3.70133	0.00085397	0.00451476	-0.859577
SLC37A3	1.03097	6.71224	3.69908	0.000859187	0.00453337	-0.865334
HACD1	1.22505	11.6799	3.69492	0.000868906	0.00457971	-0.875965
DBF4	-1.60996	12.9724	-3.69488	0.000868998	0.00457971	-0.876065
CMYA5	1.24855	6.32415	3.69405	0.000870946	0.00458817	-0.878182
IL6ST	-1.37783	7.40109	-3.68598	0.000890157	0.00467097	-0.8988
CCDC136	-3.09287	12.9849	-3.68351	0.000896109	0.00470035	-0.905098
STX17	1.00608	9.69496	3.68257	0.000898376	0.00470761	-0.907485
LINC00662	1.09949	7.48446	3.6825	0.000898549	0.00470761	-0.907667
FARS2	-1.40655	8.6183	-3.67788	0.000909828	0.0047629	-0.919453
TPGS2	-1.19196	11.866	-3.67774	0.000910173	0.0047629	-0.919811
SEMA3B	1.07892	10.6352	3.6734	0.000920914	0.00480032	-0.930894
CYP3A43	-1.77038	7.88285	-3.67275	0.000922529	0.00480501	-0.932549
NUP88	-1.22886	11.0965	-3.67275	0.000922533	0.00480501	-0.932553
FAM110C	1.00186	5.96028	3.67139	0.000925902	0.0048177	-0.935997
IL1R1	1.25765	7.06816	3.67112	0.000926595	0.00481865	-0.936704
PDE6H	1.06891	12.2137	3.66996	0.000929494	0.00482809	-0.939654
CPQ	1.32481	6.61702	3.6671	0.00093669	0.00486243	-0.946938
SS18L1	1.1317	10.5349	3.66687	0.000937273	0.00486283	-0.947526
GNG11	1.20565	7.34619	3.66662	0.000937903	0.00486421	-0.948161
THNSL2	1.08	6.57231	3.666	0.000939476	0.00487048	-0.949744
CENPF	-1.94624	9.75864	-3.66134	0.000951357	0.00492252	-0.961612
MTX1	-1.19434	11.1515	-3.6601	0.000954535	0.00493515	-0.964762
DNAI2	-1.84576	11.8038	-3.65868	0.000958199	0.00495026	-0.96838
KRTAP4-12	-1.03908	7.63105	-3.65563	0.000966115	0.00498538	-0.976148
IZUMO4	-2.82081	12.3092	-3.65507	0.000967569	0.00498582	-0.977568
ESPL1	-2.03189	9.14475	-3.65316	0.000972571	0.00500516	-0.982437
NEGR1	1.15695	7.25785	3.65207	0.000975422	0.00501597	-0.9852
PPM1G	-1.07998	14.1611	-3.6508	0.000978769	0.00502738	-0.988435
RIBC2	-2.67582	9.86715	-3.65034	0.000979988	0.00503171	-0.98961
SH3PXD2B	1.08246	9.50453	3.64697	0.000988916	0.00506976	-0.998172
GRIN2A	-1.16132	6.97209	-3.64558	0.000992645	0.00508303	-1.00172
GALNT3	-1.17472	6.29382	-3.64519	0.00099369	0.00508448	-1.00272
RASGRP3	1.03108	7.96993	3.63928	0.00100962	0.00516205	-1.01773
NUDT18	1.00538	7.51834	3.63825	0.00101243	0.00517444	-1.02036
ZC2HC1C	-2.41517	11.3171	-3.63666	0.00101676	0.00519457	-1.02438
CLCN3	-1.04575	9.0915	-3.63495	0.00102146	0.00521259	-1.02873
TTC12	-2.18367	9.36546	-3.63408	0.00102384	0.00522187	-1.03093
UCK2	-1.20726	9.36645	-3.63363	0.00102509	0.00522187	-1.03208
PPP1R17	1.04353	7.95008	3.63362	0.00102511	0.00522187	-1.0321
RPS6KA3	1.06231	7.15562	3.63346	0.00102556	0.00522187	-1.03251
POC1A	-1.38875	8.22965	-3.63266	0.00102777	0.00523081	-1.03454
MPP2	-1.08211	8.68928	-3.62895	0.00103807	0.00527522	-1.04396
FAM181A	-1.15515	11.908	-3.62833	0.00103981	0.00528203	-1.04553
RELN	-1.07961	7.3425	-3.62577	0.001047	0.0053125	-1.05204
ARHGEF17	1.04738	10.1283	3.62339	0.00105371	0.00533443	-1.05807
MSH4	-1.43802	7.70351	-3.61472	0.00107855	0.00543342	-1.08005
LINC00865	-1.87959	9.64359	-3.60966	0.00109331	0.00549948	-1.09287
DDX58	1.10391	8.68944	3.60534	0.00110608	0.00554961	-1.10382
RAB3IL1	-1.34459	8.15632	-3.60453	0.00110848	0.00555554	-1.10586
LOC100421494	-2.50446	9.37848	-3.60449	0.00110861	0.00555554	-1.10598
LIMD2	-1.13174	8.68877	-3.59715	0.00113067	0.00564881	-1.12455
CETN1	-3.36803	11.786	-3.59405	0.0011401	0.00568135	-1.13238
PCDH17	-1.00837	9.30387	-3.59387	0.00114065	0.00568198	-1.13283
ZNF614	-1.36794	8.44002	-3.59311	0.00114298	0.00569148	-1.13476
ODAD4	-2.55856	12.5284	-3.59278	0.001144	0.00569443	-1.1356
LRRC27	-2.00038	11.8027	-3.58898	0.0011557	0.00573773	-1.1452
MIR9-1HG	-2.63148	11.4333	-3.5855	0.00116654	0.00578939	-1.15399
CSGALNACT1	1.26092	7.65271	3.58507	0.00116788	0.00579173	-1.15508
CNTRL	-1.61962	11.6489	-3.58257	0.00117573	0.00582852	-1.16139
VGLL3	1.41125	7.49059	3.58231	0.00117657	0.00583049	-1.16206
RPS6KA5	1.01854	9.41075	3.58163	0.00117871	0.00583892	-1.16377
HYLS1	-1.44438	12.0211	-3.57782	0.00119081	0.00588799	-1.1734
IREB2	1.02284	13.1699	3.57554	0.00119811	0.00592187	-1.17916
H2AC6	1.33625	10.1189	3.57536	0.00119867	0.00592191	-1.1796
PHF1	-1.06659	11.7254	-3.57526	0.001199	0.00592191	-1.17986
KHDRBS3	-1.73573	12.1395	-3.57028	0.00121509	0.0059947	-1.19242
TMEM38B	-1.22119	11.1811	-3.56992	0.00121627	0.00599608	-1.19333
CPM	1.0644	9.19807	3.56876	0.00122006	0.00600835	-1.19627
HMGB1	1.21371	10.0679	3.56633	0.00122802	0.00604289	-1.20239
SLC25A51	-1.0086	10.2844	-3.56603	0.00122899	0.00604544	-1.20314
HS2ST1	1.40632	7.67884	3.56536	0.00123119	0.00605405	-1.20482
CYTL1	1.05635	5.53004	3.56517	0.00123182	0.0060549	-1.2053
HTR2B	1.11784	6.5167	3.56475	0.00123321	0.00605948	-1.20636
PDXDC1	-1.3036	9.36238	-3.56414	0.00123523	0.00606719	-1.2079
ANKRD30A	-2.08939	8.56526	-3.55911	0.00125198	0.00613196	-1.22059
NPM3	1.04959	7.49762	3.55904	0.00125218	0.00613196	-1.22074
JAK1	-1.23134	8.5108	-3.55812	0.00125527	0.0061363	-1.22306
PLAT	1.07812	11.271	3.55629	0.00126142	0.00616414	-1.22767
KATNAL2	-1.34313	8.65181	-3.55455	0.00126732	0.00618917	-1.23206
ACER3	-1.82073	9.6973	-3.55451	0.00126747	0.00618917	-1.23218
CD14	1.0055	5.70943	3.55401	0.00126917	0.00619129	-1.23343
ATP2B1	1.00953	7.93272	3.55399	0.00126922	0.00619129	-1.23347
TDRKH	-1.54635	8.15699	-3.55383	0.00126976	0.00619129	-1.23387
ART5	-2.21969	10.9733	-3.55337	0.00127134	0.00619672	-1.23504
YWHAB	1.03223	9.63351	3.55234	0.00127484	0.00620703	-1.23764
SPAG6	-2.46468	13.2582	-3.55052	0.00128104	0.0062228	-1.2422
CDR2	-1.24842	13.8591	-3.54964	0.00128406	0.00623315	-1.24442
PCDH11Y	1.0138	6.83563	3.54768	0.0012908	0.00625734	-1.24935
G3BP2	-1.17605	9.06857	-3.54748	0.00129148	0.00625841	-1.24985
KANK2	1.15593	11.7853	3.54493	0.00130033	0.00629673	-1.25628
PTBP1	-1.16593	8.46317	-3.54274	0.00130795	0.00632213	-1.26177
MBNL3	1.19581	7.16903	3.54098	0.00131414	0.00634747	-1.26622
NME8	-2.26705	10.921	-3.53932	0.00131997	0.00635669	-1.27039
PPP1R2C	-2.0937	8.3557	-3.53843	0.00132311	0.0063632	-1.27262
SYPL1	-1.25707	14.1804	-3.53727	0.00132719	0.00637366	-1.27552
EMD	1.10372	9.47769	3.53632	0.00133059	0.00638692	-1.27793
EPHB6	1.11941	9.6043	3.53609	0.00133139	0.00638692	-1.27849
HIPK3	-1.01393	8.60533	-3.53542	0.00133376	0.00639602	-1.28017
BORA	-1.12863	8.61888	-3.53389	0.00133924	0.00641405	-1.28403
RNH1	-1.06523	6.71468	-3.53239	0.00134459	0.00643334	-1.28778
EXTL3	-1.17066	6.94968	-3.53178	0.00134678	0.00643768	-1.28932
CEP55	-2.39598	9.59496	-3.53022	0.0013524	0.0064622	-1.29323
AHI1	-1.85405	8.16578	-3.52593	0.00136799	0.00652038	-1.30402
ITM2A	1.54526	11.3752	3.52211	0.00138199	0.00658006	-1.3136
MTTP	-1.81033	8.16005	-3.52068	0.00138728	0.00660291	-1.31719
DUSP18	-1.94253	9.75454	-3.51402	0.00141211	0.00670914	-1.33388
TNKS	-1.12227	10.4319	-3.51348	0.00141414	0.00671403	-1.33524
CCHCR1	-1.39138	12.6266	-3.51245	0.00141804	0.00672059	-1.33782
NCAPH	-1.67352	10.6073	-3.511	0.00142353	0.00673706	-1.34146
CRYAB	1.31719	10.2578	3.51046	0.00142557	0.00674435	-1.34281
VTN	1.03671	9.75963	3.50993	0.00142758	0.00674905	-1.34413
CDC42EP3	-1.0236	5.94939	-3.50945	0.00142942	0.00675537	-1.34535
OR2F1	-1.27806	6.96397	-3.5085	0.00143305	0.00676772	-1.34773
PNP	1.0336	7.94176	3.50736	0.00143738	0.00678581	-1.35057
COLEC11	1.09353	7.55508	3.50297	0.00145429	0.0068487	-1.36157
CAPN5	1.01846	9.88684	3.49981	0.00146657	0.00689921	-1.36947
GLE1	-1.03112	9.81375	-3.49902	0.00146964	0.00690881	-1.37144
PFN4	-2.53813	13.4556	-3.49263	0.00149486	0.00701502	-1.38744
FETUB	-1.11928	6.21516	-3.49133	0.00150003	0.00703681	-1.39068
NLRC5	1.09449	8.77658	3.49084	0.00150197	0.00704097	-1.3919
PLXNA4	1.1796	7.17357	3.48996	0.0015055	0.00705259	-1.39411
PCBP3	-1.57987	8.76496	-3.48481	0.00152627	0.00712989	-1.40699
GCNT2	-1.03312	7.84622	-3.4836	0.00153115	0.0071427	-1.40999
CARTPT	-1.15445	11.0102	-3.48231	0.00153645	0.00716241	-1.41323
MAGED4B	1.18509	8.82299	3.47991	0.00154626	0.00720312	-1.41922
MYOC	1.29151	7.89108	3.47917	0.00154931	0.00721482	-1.42107
SF3A2	1.0495	7.53563	3.47891	0.00155038	0.00721729	-1.42172
DNAJA4	-1.32433	8.9451	-3.47586	0.00156296	0.00725909	-1.42931
CMPK1	1.38293	9.61441	3.47013	0.00158696	0.00735203	-1.44363
TEC	1.04262	6.93559	3.46976	0.00158848	0.00735623	-1.44453
HMMR	-1.81787	10.7396	-3.4692	0.00159086	0.00736401	-1.44594
CDKL2	-2.55948	9.62741	-3.46025	0.00162911	0.00751053	-1.46825
CFAP300	-2.2257	11.9938	-3.45864	0.00163606	0.00753218	-1.47225
NT5E	1.27519	8.55717	3.45802	0.00163877	0.00754167	-1.4738
RPL26L1	-1.2334	12.3367	-3.45517	0.00165117	0.00759131	-1.48089
KPNA2	-1.41227	13.6636	-3.45376	0.00165734	0.00761181	-1.48439
HS3ST1	1.04118	9.34711	3.45285	0.00166137	0.00762506	-1.48667
DDX25	-2.47831	11.0229	-3.44839	0.0016811	0.00769977	-1.49776
MCTS1	1.02343	6.33566	3.44811	0.00168236	0.00770287	-1.49846
CALB1	1.09525	6.50558	3.44724	0.00168622	0.00771792	-1.50061
MCMBP	1.01794	11.2211	3.44676	0.00168839	0.00772519	-1.50181
DYNLRB2	-2.44645	13.684	-3.44627	0.00169056	0.0077325	-1.50302
CLGN	-1.92939	7.73575	-3.44532	0.00169483	0.00774672	-1.50539
KIAA0040	1.04745	6.82482	3.44056	0.00171634	0.00782423	-1.51723
ADAM2	-2.65761	9.47977	-3.43998	0.00171895	0.00783287	-1.51866
OASL	-1.03661	8.40205	-3.43356	0.00174843	0.00794824	-1.53462
SYK	1.03167	6.80155	3.43329	0.00174967	0.00794984	-1.53528
M6PR	1.1518	7.94366	3.43218	0.00175483	0.00796473	-1.53804
CLIP4	-1.04212	9.23874	-3.4305	0.0017626	0.00798547	-1.54219
METTL22	-1.00673	10.393	-3.42891	0.00177003	0.0080164	-1.54614
NUP214	-1.61943	7.54159	-3.42589	0.00178424	0.00806709	-1.55364
KANSL1L	-1.82851	9.53839	-3.42516	0.00178766	0.00807711	-1.55544
CCDC15	-1.83537	9.95137	-3.42064	0.00180916	0.0081577	-1.56666
PLA2G2A	1.02279	9.71045	3.41556	0.00183362	0.0082485	-1.57925
TPMT	1.23829	6.99621	3.41516	0.00183555	0.00825166	-1.58024
VOPP1	1.0467	6.8837	3.41228	0.00184956	0.00830065	-1.58737
TTTY14	1.37226	7.87213	3.41091	0.00185624	0.00832224	-1.59075
FGFR3	1.13557	8.48143	3.41044	0.00185856	0.00832986	-1.59192
MYO15A	-1.49609	7.35279	-3.41031	0.0018592	0.00832996	-1.59225
GNAT1	-1.74905	7.51748	-3.40908	0.00186524	0.00835333	-1.59529
GRB14	1.28295	9.65602	3.40899	0.00186567	0.00835333	-1.5955
LOC202181	1.32733	7.23929	3.40723	0.00187437	0.00838496	-1.59987
GALNT1	1.14741	6.40842	3.40503	0.00188531	0.00842713	-1.60532
SLC12A6	-2.25638	11.322	-3.39854	0.00191783	0.00854111	-1.62136
CAV2	1.19597	9.81397	3.39685	0.0019264	0.00857355	-1.62554
RBMXL2	-2.63593	10.4219	-3.39532	0.00193419	0.00860535	-1.62932
CARF	-1.79984	9.13977	-3.39504	0.0019356	0.00860761	-1.63
IL9R	-1.16578	7.14562	-3.39332	0.00194443	0.00863652	-1.63427
KYAT3	1.4189	9.93848	3.39076	0.00195757	0.00868912	-1.64058
GSTM2P1	1.35098	8.53481	3.38579	0.00198336	0.0087861	-1.65285
MPPED2	1.06323	7.70678	3.38501	0.00198744	0.00880125	-1.65478
JCAD	1.07042	6.76821	3.38197	0.00200341	0.00886315	-1.66228
ATXN1	1.37842	7.55632	3.37813	0.00202378	0.00893847	-1.67175
CMTM2	-3.85435	13.0668	-3.37754	0.00202693	0.0089435	-1.67321
CCDC65	-3.30484	11.5173	-3.3772	0.00202871	0.00894843	-1.67403
MCM8	-1.62391	7.67932	-3.37701	0.00202973	0.00894996	-1.6745
WDR54	-1.42638	10.6648	-3.37465	0.00204234	0.00899372	-1.68031
BRDT	-3.4479	12.0461	-3.37213	0.00205598	0.00903589	-1.68654
NAP1L3	1.64963	7.46682	3.36575	0.00209075	0.00916161	-1.70225
TYMS	-2.14878	10.6008	-3.36532	0.00209311	0.00916593	-1.7033
FAM155B	1.07155	13.1636	3.36061	0.00211916	0.00925572	-1.71489
EXOC6	1.70722	8.3337	3.35808	0.00213331	0.00930233	-1.72112
AMZ2	-1.14119	12.6199	-3.3559	0.00214554	0.0093374	-1.72647
H2BC8	1.12825	6.56454	3.35311	0.00216131	0.00939379	-1.73333
AMIGO2	1.58294	7.71481	3.34882	0.00218577	0.00947852	-1.74386
CAPS2	-1.92529	8.46008	-3.34721	0.00219505	0.00950952	-1.74783
EXOC2	-1.24308	9.45071	-3.34528	0.00220618	0.00953546	-1.75256
CYP4Z1	-1.27023	7.3649	-3.34493	0.0022082	0.0095384	-1.75342
DUSP15	-1.22896	9.06628	-3.34482	0.00220886	0.0095384	-1.75369
HGFAC	-2.01483	9.44016	-3.34442	0.00221114	0.00954518	-1.75466
TAF5	-1.00495	8.1538	-3.3435	0.0022165	0.00956522	-1.75693
TMEM35A	1.18093	6.96065	3.34066	0.00223303	0.00962726	-1.76388
PHLDB3	-1.25828	9.29097	-3.34008	0.00223648	0.00963901	-1.76532
MTARC2	1.38021	10.7093	3.33749	0.00225167	0.00969015	-1.77166
MCTP2	-1.06064	7.52564	-3.33719	0.00225345	0.00969026	-1.7724
CCNB2	-2.96678	11.701	-3.33652	0.00225744	0.00969937	-1.77405
KDM4C	-1.03011	9.39889	-3.33646	0.00225774	0.00969937	-1.77418
LOC389906	1.00133	8.92618	3.3339	0.00227297	0.0097385	-1.78046
FGL2	1.17221	7.2277	3.3309	0.00229088	0.00980076	-1.78781
CLHC1	-1.04121	11.1452	-3.33019	0.00229516	0.00981279	-1.78955
PRPF4B	1.03437	9.2431	3.32687	0.0023152	0.00987634	-1.79768
GRAMD1C	-1.0619	10.7435	-3.32425	0.00233113	0.00993558	-1.8041
ESF1	1.00772	11.0559	3.32418	0.00233155	0.00993558	-1.80427
CD28	1.14143	6.41858	3.32192	0.0023454	0.00997357	-1.8098
AMPD3	1.09399	10.097	3.32191	0.00234545	0.00997357	-1.80983
SPAST	1.02835	8.95605	3.31767	0.00237159	0.0100655	-1.82019
RNF183	-1.1804	8.47322	-3.3175	0.00237269	0.0100661	-1.82063
CCDC121	-1.38618	9.2063	-3.31741	0.00237325	0.0100661	-1.82084
TSPAN8	1.07505	9.88829	3.31489	0.00238895	0.0101231	-1.82701
ARFGEF2	-1.61519	11.568	-3.31049	0.00241655	0.0102206	-1.83775
GXYLT2	-1.11619	7.08458	-3.30987	0.00242045	0.0102306	-1.83926
ARHGEF16	1.04802	12.501	3.30845	0.00242945	0.0102622	-1.84272
FCER1A	1.15358	9.06183	3.30363	0.00246029	0.0103631	-1.85452
C6	1.51382	8.61343	3.29375	0.00252451	0.0106001	-1.87859
CEP19	-1.70494	8.32919	-3.29347	0.00252635	0.0106026	-1.87928
PLA2G7	1.26871	6.92977	3.29342	0.0025267	0.0106026	-1.8794
ANGPT2	1.11351	7.26522	3.29273	0.00253125	0.0106184	-1.88108
TMEM62	1.01656	8.92005	3.29111	0.00254196	0.0106493	-1.88503
ODF2L	-1.19686	8.91212	-3.28648	0.00257287	0.0107433	-1.89632
GZMA	1.49678	7.5729	3.28419	0.00258823	0.0107897	-1.90188
IFT22	-1.00147	14.2981	-3.28204	0.0026028	0.0108436	-1.90712
COL27A1	1.44338	12.0977	3.28074	0.00261162	0.0108662	-1.91028
ELAVL2	-2.29884	10.0277	-3.27884	0.00262457	0.0109003	-1.9149
PALS2	-1.73639	10.6533	-3.27509	0.00265033	0.0109767	-1.92402
TRIP13	-2.13862	9.41109	-3.27226	0.00266997	0.011034	-1.93091
LYRM7	-1.53084	9.23255	-3.27003	0.00268552	0.0110812	-1.93633
CTDP1	-1.05901	6.83824	-3.26943	0.00268969	0.0110915	-1.93778
APH1B	-1.86721	14.2328	-3.26762	0.00270238	0.011137	-1.94217
ZPBP	-2.10025	10.0221	-3.26612	0.00271293	0.0111598	-1.94581
MOCOS	1.16866	8.4665	3.26569	0.00271601	0.0111627	-1.94687
PABIR2	1.66932	9.09769	3.26276	0.00273675	0.0112302	-1.95397
IFT88	-1.44734	11.4617	-3.26102	0.00274917	0.0112673	-1.9582
RUBCNL	-1.17393	11.3005	-3.25912	0.00276276	0.0113126	-1.9628
LRRC37BP1	-1.48863	9.61502	-3.256	0.00278525	0.0113803	-1.97036
C1QC	1.564	8.67868	3.25477	0.00279423	0.0114135	-1.97337
CIZ1	-1.23419	6.65562	-3.25381	0.00280118	0.0114349	-1.97568
TSGA10	-2.02143	8.49483	-3.2509	0.00282246	0.0114971	-1.98274
CYP19A1	-1.2184	11.2892	-3.24946	0.002833	0.0115296	-1.98622
ZHX1	1.06777	8.3599	3.24733	0.00284873	0.0115654	-1.99139
MOB1B	1.16609	7.5832	3.24242	0.00288522	0.011671	-2.00326
ADAM9	1.21057	10.4155	3.24114	0.00289484	0.0117028	-2.00636
BDNF	-1.77356	8.07646	-3.24004	0.00290315	0.0117293	-2.00904
LY86	1.14656	6.92896	3.23669	0.00292843	0.0118207	-2.01712
TMEM135	1.17194	9.64935	3.23458	0.00294451	0.0118749	-2.02222
ZNF805	1.17175	6.87349	3.22888	0.00298833	0.0120153	-2.03599
HEPH	1.24984	6.41223	3.22572	0.00301294	0.0120997	-2.04364
GRHL3	-1.91312	9.02544	-3.22324	0.00303235	0.0121521	-2.04963
TRIM8	1.11017	9.74239	3.22144	0.00304648	0.0121978	-2.05396
TRMT1L	-1.15609	12.2934	-3.22088	0.00305089	0.0122081	-2.05531
TNFAIP2	-1.17178	7.32925	-3.2199	0.00305863	0.0122318	-2.05767
TRPM7	-1.26291	7.00852	-3.21857	0.00306917	0.0122666	-2.06087
GOLGA8A	-1.36477	7.28333	-3.21844	0.00307026	0.0122673	-2.0612
TESMIN	-2.64963	10.2305	-3.21473	0.00309982	0.0123595	-2.07013
DYNC1I1	1.24271	9.7749	3.21166	0.00312452	0.0124394	-2.07752
LUM	1.11867	8.44003	3.20838	0.00315119	0.012524	-2.08544
TBC1D8B	1.46649	7.36488	3.20721	0.0031607	0.0125424	-2.08825
MTRF1L	-1.07512	10.7547	-3.2048	0.00318048	0.0126059	-2.09406
PFKP	-1.02094	6.69895	-3.20289	0.00319616	0.0126568	-2.09864
FAAH	-1.04986	5.97429	-3.19937	0.0032254	0.0127499	-2.10712
MOV10L1	-2.03137	12.0837	-3.19872	0.00323078	0.0127636	-2.10867
METTL21A	-1.09263	8.11837	-3.19565	0.00325651	0.0128431	-2.11605
PCDHB5	-1.11168	8.90885	-3.19563	0.00325666	0.0128431	-2.1161
LRRC23	-1.10449	11.0763	-3.19499	0.00326203	0.0128605	-2.11763
RPL39L	-1.63885	13.3076	-3.19452	0.00326606	0.0128726	-2.11878
CNN1	-1.05381	12.4766	-3.19339	0.00327551	0.0128984	-2.12147
DLGAP5	-1.82319	8.5015	-3.19261	0.00328219	0.0129171	-2.12337
MR1	1.07621	8.24656	3.1908	0.00329754	0.0129554	-2.12771
PID1	1.44175	9.08456	3.18983	0.00330577	0.0129755	-2.13003
CES1	-1.01671	9.91103	-3.18935	0.00330991	0.012988	-2.1312
ZNF503	1.00029	9.70561	3.18685	0.00333131	0.0130604	-2.13719
WNK4	1.01542	8.63077	3.18604	0.00333827	0.01308	-2.13914
BTG4	-2.91451	10.8071	-3.18469	0.00334993	0.013118	-2.14238
BUD13	-1.07037	8.38845	-3.18344	0.00336074	0.0131449	-2.14538
PARP8	-1.38657	7.42985	-3.17763	0.00341141	0.013312	-2.1593
ADAP2	1.12046	6.98147	3.17706	0.00341643	0.0133277	-2.16067
IGF2BP3	-1.68224	9.79768	-3.17605	0.00342529	0.0133428	-2.16308
SPAG5	-1.24538	14.2143	-3.1748	0.00343631	0.0133779	-2.16607
USP13	1.00822	8.99941	3.17001	0.00347896	0.0135085	-2.17754
GLI2	1.19311	7.10687	3.16755	0.00350109	0.013575	-2.18344
HECW2	1.49816	8.82392	3.15694	0.00359788	0.0138815	-2.2088
SERPINB5	-1.27009	7.28157	-3.15606	0.00360604	0.013905	-2.2109
PPFIA1	-1.03994	11.0659	-3.15465	0.00361915	0.0139475	-2.21427
PRR29	-1.57574	8.74037	-3.15161	0.00364756	0.0140246	-2.22154
DHTKD1	1.18909	9.19644	3.14925	0.00366968	0.0140894	-2.22716
MRM3	-1.01193	9.26839	-3.14887	0.00367326	0.014095	-2.22807
FYCO1	1.13044	6.66844	3.1479	0.00368243	0.0141222	-2.23039
CCT6B	-2.28588	8.90745	-3.14529	0.00370716	0.0141966	-2.2366
RIN2	1.33592	7.16741	3.14348	0.00372441	0.0142504	-2.24092
SH3TC1	1.17112	6.8627	3.13393	0.00381677	0.0145207	-2.26367
UBL7-AS1	-1.09989	10.1885	-3.13103	0.00384522	0.0146123	-2.27057
PROK2	-1.80047	8.26917	-3.12741	0.00388108	0.014726	-2.27919
LACTB	-1.36082	8.75575	-3.12575	0.00389757	0.0147651	-2.28313
CYTH3	-1.60331	8.48739	-3.12401	0.00391503	0.0148144	-2.28728
MMP2	1.09711	7.09881	3.12346	0.00392055	0.0148269	-2.28859
ROPN1L	-3.31758	13.3113	-3.11741	0.00398171	0.0150157	-2.30295
KHDC1	-1.29782	9.13285	-3.11426	0.0040139	0.0151158	-2.31043
GPSM2	-1.52748	6.95438	-3.11407	0.00401579	0.0151186	-2.31086
CHI3L2	1.03204	9.21288	3.11054	0.00405222	0.0152343	-2.31925
SAV1	-1.20722	8.78422	-3.11032	0.00405449	0.0152348	-2.31976
PLIN1	-1.76526	11.1734	-3.11031	0.00405464	0.0152348	-2.3198
MTHFD1	1.0894	8.09951	3.10976	0.00406026	0.0152474	-2.32108
CACNA1H	-1.29261	8.76451	-3.10965	0.00406143	0.0152475	-2.32135
GDF9	-1.05425	8.52948	-3.10499	0.00411004	0.0154004	-2.33239
EFCAB12	-1.11976	6.72394	-3.10233	0.00413815	0.0154746	-2.33871
TRMT5	-1.07846	9.38666	-3.09534	0.00421256	0.0157133	-2.35524
ZNF285	-1.04963	6.44746	-3.09257	0.00424248	0.0158073	-2.3618
EMX2OS	1.13531	8.84767	3.09222	0.00424619	0.0158167	-2.36261
AP1S2	1.09258	10.3847	3.09005	0.00426976	0.0158868	-2.36775
PLXNA1	1.0172	9.08439	3.08706	0.00430247	0.0159862	-2.37482
CAMTA2	-1.23142	7.64558	-3.08484	0.00432685	0.01605	-2.38006
STRBP	-1.22455	13.1983	-3.0826	0.00435158	0.0161194	-2.38534
NQO1	1.1861	7.14288	3.07648	0.00442001	0.0163231	-2.3998
NUSAP1	-1.26531	7.32798	-3.07549	0.00443116	0.0163377	-2.40214
GMPS	-1.57041	10.2872	-3.07492	0.00443756	0.0163518	-2.40347
KLHL41	-1.29192	6.92772	-3.07473	0.00443974	0.0163553	-2.40393
GPC1	1.16583	10.0732	3.07272	0.00446242	0.0164117	-2.40865
C1R	1.14855	8.72173	3.07123	0.00447943	0.0164652	-2.41217
WDR62	-1.0746	5.83698	-3.06898	0.00450508	0.0165504	-2.41746
SUMF1	1.21066	8.18941	3.06734	0.00452394	0.0165878	-2.42133
ASRGL1	-1.81012	13.4551	-3.06462	0.00455525	0.0166615	-2.42772
CALCR	-1.01309	6.67015	-3.06323	0.00457146	0.0167025	-2.43101
CISD1	-1.06535	11.3335	-3.06219	0.00458348	0.0167372	-2.43344
MRPL42	-1.68435	9.35693	-3.06175	0.00458868	0.0167516	-2.43449
C8orf33	1.05022	9.78914	3.06022	0.00460647	0.0168028	-2.43808
CDK1	-2.10213	10.0242	-3.05937	0.00461651	0.0168302	-2.44009
SPP1	1.69492	8.69072	3.04965	0.0047318	0.0171477	-2.46293
PIGV	-1.02619	7.25172	-3.04781	0.00475394	0.0172092	-2.46725
DKKL1	-1.68092	6.96722	-3.04689	0.00476501	0.01724	-2.4694
SPAG17	-1.80001	10.2566	-3.04155	0.0048299	0.0174275	-2.48192
YBX1	-1.16166	13.0694	-3.0399	0.00485022	0.0174914	-2.4858
ALDOB	1.14263	8.15163	3.03895	0.00486183	0.0175251	-2.48801
VIPR1	1.00315	7.71208	3.03754	0.0048793	0.0175773	-2.49133
DNAJC28	-1.33696	7.88388	-3.03709	0.00488479	0.0175923	-2.49237
NLRP4	-2.3914	10.7181	-3.03345	0.00493008	0.0177125	-2.50091
ENOX1	-1.02953	5.99265	-3.03255	0.00494128	0.017748	-2.50301
DMAC2L	-1.26282	7.58562	-3.03151	0.00495432	0.0177757	-2.50544
ADAM18	-2.4081	10.265	-3.03027	0.00496992	0.0178173	-2.50835
RAMP1	1.01391	8.7701	3.02898	0.00498612	0.0178514	-2.51136
CCNA2	-1.72143	9.96472	-3.02776	0.00500155	0.0178971	-2.51422
[truncated: 182 more rows]
