# Supplementary material for: Identification and validation of CCL2 as a potential biomarker relevant to mast cell infiltration in the testicular immune microenvironment of spermatogenic dysfunction
Source: Cell Biosci. 2023 May 23;13:94. doi: 10.1186/s13578-023-01034-2 (PMC10204296; doi:10.1186/s13578-023-01034-2)
Supplement: Supplementary file 18 — Additional file 18: Table S4. 111 intersected genes from immune genes ∩ DEGs ∩ blue/turquoise module genes. [file 13578_2023_1034_MOESM18_ESM.xlsx]

## Sheet: Table S4
number	genesymbol	logFC	AveExpr	t	P.Value	adj.P.Val	B
1	VAV3	-2.92421	7.61363	-8.37099	2.27e-09	1.86e-06	11.4746
2	IL5RA	-2.03255	6.54316	-8.35611	2.36e-09	1.86e-06	11.4382
3	S1PR2	-3.36678	7.54131	-8.02177	5.58e-09	3.03e-06	10.6127
4	NFKBIB	-2.61154	10.9373	-7.67499	1.39e-08	4.78e-06	9.7403
5	PDYN	-4.39444	8.5725	-7.43137	2.65e-08	5.43e-06	9.11797
6	TSLP	-3.3465	7.94576	-7.25478	4.26e-08	6.32e-06	8.6622
7	HSPA1L	-1.74354	10.7203	-6.88854	1.15e-07	1.11e-05	7.70519
8	CRLF3	-1.62858	9.74066	-6.83977	1.31e-07	1.2e-05	7.57662
9	PDK1	-3.43217	9.45612	-6.62083	2.4e-07	1.7e-05	6.99642
10	S100A8	-2.9736	8.06014	-6.43703	3.99e-07	2.36e-05	6.50579
11	IL7	-2.90946	7.80017	-6.31553	5.59e-07	2.91e-05	6.17981
12	BCL10	-2.12861	8.65078	-6.21307	7.44e-07	3.53e-05	5.90398
13	IL21R	-1.64893	6.14373	-6.07649	1.09e-06	4.46e-05	5.53513
14	MAPK8	-2.22533	7.7939	-5.78845	2.45e-06	7.28e-05	4.75347
15	OLR1	-1.59205	6.2455	-5.78786	2.45e-06	7.28e-05	4.75187
16	NFYA	-1.981	9.60458	-5.73898	2.82e-06	7.96e-05	4.61879
17	LECT2	-3.65839	9.30552	-5.55752	4.7e-06	0.000112198	4.12404
18	MAPT	-3.85777	10.6446	-5.26096	1.09e-05	0.000190107	3.31402
19	TGFB2	-1.90235	6.56976	-5.17795	1.38e-05	0.000224166	3.08724
20	MSTN	-2.68051	7.0299	-5.08769	1.78e-05	0.000265629	2.84075
21	PPP3CC	-1.19014	11.7419	-4.88796	3.14e-05	0.000395424	2.29615
22	PSMD10	1.18985	11.8934	4.84987	3.49e-05	0.000427886	2.19248
23	TLR7	1.70072	6.33881	4.84158	3.58e-05	0.000434696	2.16992
24	NR2C2	-1.82079	9.8992	-4.81156	3.89e-05	0.000462509	2.08828
25	BRAF	-1.78037	7.51505	-4.70134	5.32e-05	0.000588654	1.78902
26	CCL13	1.55769	7.44106	4.69584	5.4e-05	0.000596021	1.77413
27	SERPINA3	1.41232	10.6556	4.67659	5.7e-05	0.000615449	1.72194
28	IL32	1.41514	10.8116	4.30581	0.000161585	0.00130095	0.723841
29	TGFBR3	-1.7215	8.05349	-4.19114	0.000222459	0.00164199	0.418493
30	CXCL8	1.08	6.20686	4.05497	0.000324508	0.00216744	0.0585801
31	CCL20	-1.2012	6.50418	-3.79804	0.000656826	0.00372601	-0.61118
32	IL10RA	1.04372	5.92126	3.73869	0.000771791	0.00418288	-0.763887
33	PLAU	1.29904	7.68359	3.7275	0.000795559	0.00427701	-0.792581
34	IGF1	1.19399	10.1489	3.72659	0.000797526	0.00428586	-0.794916
35	IL6ST	-1.37783	7.40109	-3.68598	0.000890157	0.00467097	-0.8988
36	JAK1	-1.23134	8.5108	-3.55812	0.00125527	0.0061363	-1.22306
37	CD14	1.0055	5.70943	3.55401	0.00126917	0.00619129	-1.23343
38	VTN	1.03671	9.75963	3.50993	0.00142758	0.00674905	-1.34413
39	SYK	1.03167	6.80155	3.43329	0.00174967	0.00794984	-1.53528
40	PLA2G2A	1.02279	9.71045	3.41556	0.00183362	0.0082485	-1.57925
41	FGFR3	1.13557	8.48143	3.41044	0.00185856	0.00832986	-1.59192
42	IL9R	-1.16578	7.14562	-3.39332	0.00194443	0.00863652	-1.63427
43	BDNF	-1.77356	8.07646	-3.24004	0.00290315	0.0117293	-2.00904
44	MR1	1.07621	8.24656	3.1908	0.00329754	0.0129554	-2.12771
45	PROK2	-1.80047	8.26917	-3.12741	0.00388108	0.014726	-2.27919
46	GDF9	-1.05425	8.52948	-3.10499	0.00411004	0.0154004	-2.33239
47	PLXNA1	1.0172	9.08439	3.08706	0.00430247	0.0159862	-2.37482
48	CALCR	-1.01309	6.67015	-3.06323	0.00457146	0.0167025	-2.43101
49	HSPA2	-2.34305	11.4004	-2.79082	0.00901977	0.0285594	-3.05647
50	HLA-DPB1	1.18991	7.16155	2.788	0.00908225	0.0287028	-3.06278
51	ELAVL1	-1.15863	8.35268	-2.63029	0.0132915	0.0388115	-3.40923
52	IL18	1.04023	8.21343	2.61276	0.0138576	0.0400362	-3.44698
53	MARCO	-1.0664	6.42459	-2.60505	0.0141139	0.0406272	-3.46355
54	CLEC4M	1.00968	7.9119	2.5137	0.0174992	0.0482221	-3.65731
55	PSME1	1.3825	12.9035	6.94011	9.99e-08	1.05e-05	7.84087
56	STAB2	-1.78723	6.72327	-6.6924	1.97e-07	1.51e-05	7.18661
57	FABP4	2.34748	8.14297	6.61758	2.42e-07	1.7e-05	6.98777
58	TMPRSS6	-2.04798	7.223	-6.53279	3.06e-07	2.03e-05	6.76178
59	VEGFB	1.1401	11.5371	6.41293	4.26e-07	2.49e-05	6.44123
60	STING1	1.52453	8.48609	6.13445	9.27e-07	4.09e-05	5.69182
61	RBP1	1.6984	12.9385	6.10957	9.94e-07	4.31e-05	5.62458
62	IKBKG	1.19352	11.717	5.80637	2.33e-06	7.11e-05	4.80221
63	TGFBR1	-3.10879	8.6592	-5.66503	3.47e-06	9.22e-05	4.41729
64	RFXANK	1.25307	9.14708	5.4984	5.56e-06	0.000123905	3.96267
65	SP1	-1.67001	9.44544	-5.34615	8.56e-06	0.000161137	3.54678
66	TMSB10	1.21383	13.3568	5.31768	9.28e-06	0.000169392	3.46898
67	CMTM1	-1.29788	10.4253	-5.20216	1.29e-05	0.000214251	3.15335
68	FGF14	-2.07198	7.8329	-5.15492	1.47e-05	0.000233282	3.02434
69	COLEC12	1.06948	11.3263	5.11052	1.67e-05	0.000254488	2.90309
70	S100P	-2.03112	7.777	-5.10838	1.68e-05	0.000255619	2.89724
71	NFATC2	1.00323	11.0953	4.93625	2.74e-05	0.000358055	2.42768
72	ANOS1	1.14276	12.5873	4.9025	3.01e-05	0.000384182	2.33575
73	CCL2	1.76801	6.96912	4.8706	3.29e-05	0.000409165	2.24889
74	EBI3	1.47868	7.18443	4.84306	3.56e-05	0.000433871	2.17394
75	LHCGR	1.09025	6.14943	4.82449	3.75e-05	0.000451915	2.12345
76	TLR1	1.4915	7.65355	4.80357	3.98e-05	0.000470006	2.06656
77	CCL26	1.6289	8.50677	4.77399	4.33e-05	0.000500123	1.9862
78	IL13	-3.38289	9.62959	-4.67811	5.68e-05	0.000613689	1.72605
79	MBL2	-1.64244	7.44116	-4.63436	6.42e-05	0.000676389	1.60758
80	CRLF1	1.30419	8.97442	4.59148	7.25e-05	0.000737156	1.49162
81	TMSB4Y	1.56627	7.3155	4.54578	8.24e-05	0.000800624	1.36821
82	INSR	1.4959	8.99223	4.49627	9.47e-05	0.000885004	1.23476
83	NGF	1.26917	6.41172	4.44925	0.000108123	0.000970495	1.10823
84	SHC1	1.30756	10.7739	4.37976	0.000131386	0.00111589	0.9217
85	CSRP1	1.00907	10.0406	4.2986	0.000164874	0.00131634	0.70458
86	PPP3R2	-1.83953	10.0572	-4.28267	0.000172376	0.00135918	0.66206
87	KRAS	1.39835	9.8924	4.21531	0.000207988	0.00156254	0.482689
88	TNFSF13B	1.38662	7.77365	4.20958	0.000211329	0.0015823	0.467479
89	ANGPTL1	1.65648	10.2921	4.15541	0.000245678	0.00176437	0.323777
90	RNASEL	1.04588	7.1266	4.09171	0.000293153	0.00200922	0.155364
91	IL17RB	1.05002	8.30945	4.06986	0.000311423	0.00210423	0.0977725
92	IL33	1.18059	9.58491	4.03493	0.000342982	0.00226144	0.00587105
93	EPPIN	1.03656	11.4039	3.98534	0.000393247	0.00252171	-0.124242
94	HAMP	1.20357	6.40322	3.96483	0.000416084	0.0026293	-0.177915
95	INHBA	1.65065	9.76194	3.9121	0.000480922	0.00293762	-0.315509
96	HLA-DMB	1.08601	11.8551	3.89454	0.000504646	0.00304085	-0.36123
97	CXCR5	1.03471	10.4898	3.86784	0.000542908	0.00321202	-0.430588
98	TGFB3	-1.11324	9.12317	-3.86381	0.000548929	0.00323476	-0.441052
99	MDK	1.12938	9.48575	3.86182	0.000551921	0.00324666	-0.446208
100	GNRH1	1.19305	8.58782	3.84091	0.000584372	0.00339866	-0.500397
101	ERAP2	2.01705	8.38037	3.80069	0.000652114	0.00370677	-0.604359
102	LAT	1.01746	7.80015	3.79972	0.000653829	0.00371216	-0.606847
103	RASGRP3	1.03108	7.96993	3.63928	0.00100962	0.00516205	-1.01773
104	DDX58	1.10391	8.68944	3.60534	0.00110608	0.00554961	-1.10382
105	IREB2	1.02284	13.1699	3.57554	0.00119811	0.00592187	-1.17916
106	PLXNA4	1.1796	7.17357	3.48996	0.0015055	0.00705259	-1.39411
107	TEC	1.04262	6.93559	3.46976	0.00158848	0.00735623	-1.44453
108	CD28	1.14143	6.41858	3.32192	0.0023454	0.00997357	-1.8098
109	SPP1	1.69492	8.69072	3.04965	0.0047318	0.0171477	-2.46293
110	VIPR1	1.00315	7.71208	3.03754	0.0048793	0.0175773	-2.49133
111	AGER	1.20894	6.97535	2.63388	0.0131783	0.0385653	-3.40149
