# Supplementary material for: Identification and validation of CCL2 as a potential biomarker relevant to mast cell infiltration in the testicular immune microenvironment of spermatogenic dysfunction
Source: Cell Biosci. 2023 May 23;13:94. doi: 10.1186/s13578-023-01034-2 (PMC10204296; doi:10.1186/s13578-023-01034-2)
Supplement: Supplementary file 19 — Additional file 19: Table S5. GSEA results based on KEGG set of spermatogenic dysfunction patients with high versus low CCL2 expression in the discovery and validation sets. [file 13578_2023_1034_MOESM19_ESM.xlsx]

## Sheet: GSE4797 disease samples GSEA
	ID	Description	setSize	enrichmentScore	NES	pvalue	p.adjust	qvalues	rank	leading_edge	core_enrichment
KEGG_SYSTEMIC_LUPUS_ERYTHEMATOSUS	KEGG_SYSTEMIC_LUPUS_ERYTHEMATOSUS	KEGG_SYSTEMIC_LUPUS_ERYTHEMATOSUS	73	0.563593	2.3912	7.80674e-09	1.42863e-06	1.17512e-06	1280	tags=38%, list=10%, signal=35%	3115/3012/8351/940/3117/8334/1511/714/8365/715/716/730/3123/6737/3113/8357/3458/3119/8339/8350/720/3111/8368/2904/8345/8360/712/92815
KEGG_CELL_ADHESION_MOLECULES_CAMS	KEGG_CELL_ADHESION_MOLECULES_CAMS	KEGG_CELL_ADHESION_MOLECULES_CAMS	116	0.428694	1.99606	4.0295e-06	0.000368699	0.000303273	4808	tags=61%, list=36%, signal=40%	3115/940/3105/3117/914/6614/3134/3123/3689/4267/3113/6401/6385/5788/3119/3111/3684/5819/9369/3655/3384/947/54413/1364/958/137075/9019/1462/925/257194/3109/1000/9379/926/1366/23562/83700/5818/1001/3133/9074/3135/29126/2734/5010/3696/3685/3385/959/4099/4685/3897/23114/6693/57863/942/26285/90952/23705/58494/965/1493/3680/4684/9672/5797/24146/9076/57555/7122/3676
KEGG_GRAFT_VERSUS_HOST_DISEASE	KEGG_GRAFT_VERSUS_HOST_DISEASE	KEGG_GRAFT_VERSUS_HOST_DISEASE	23	0.702353	2.23333	9.71037e-06	0.000452887	0.000372521	988	tags=43%, list=7%, signal=40%	3115/940/3105/3117/3134/3123/3113/3458/3119/3111
KEGG_CELL_CYCLE	KEGG_CELL_CYCLE	KEGG_CELL_CYCLE	109	-0.544665	-1.92452	9.89916e-06	0.000452887	0.000372521	1614	tags=26%, list=12%, signal=23%	9088/8318/894/5001/4174/5885/9134/4176/898/1387/891/990/5111/699/10926/85417/9700/8556/4173/890/1111/983/7272/995/7465/991/8900/9133
KEGG_CYTOKINE_CYTOKINE_RECEPTOR_INTERACTION	KEGG_CYTOKINE_CYTOKINE_RECEPTOR_INTERACTION	KEGG_CYTOKINE_CYTOKINE_RECEPTOR_INTERACTION	202	0.339697	1.67784	1.75133e-05	0.000640988	0.000527243	3779	tags=42%, list=28%, signal=31%	6347/6352/944/3606/3627/3587/8795/7852/80301/7132/2057/10673/3460/3624/90/51330/1441/3576/1230/3976/1436/3458/55540/7133/1234/643/10344/3601/2323/6357/6355/5156/608/1950/7423/958/5618/3439/4804/2277/657/1438/64109/3563/3082/3626/5008/8764/10913/7048/6366/2690/659/3570/5154/4283/7040/10663/8743/1956/4055/6376/7292/23529/268/56034/8807/4050/3575/7422/6354/1271/6373/11009/3556/8744/6387/3593/8718/95…
KEGG_LYSOSOME	KEGG_LYSOSOME	KEGG_LYSOSOME	109	0.398577	1.82005	6.2677e-05	0.00191165	0.00157242	3418	tags=43%, list=26%, signal=32%	1075/54/8905/1511/7805/1520/5641/2720/5660/2990/1519/1509/1508/427/23545/2760/1174/5476/1515/4758/23062/1200/3920/55353/3482/4125/5538/1201/4669/3988/57192/6448/1522/138050/3425/1521/535/3423/8546/1513/10577/3073/23659/967/285362/84572/256471
KEGG_GLYCOSAMINOGLYCAN_BIOSYNTHESIS_CHONDROITIN_SULFATE	KEGG_GLYCOSAMINOGLYCAN_BIOSYNTHESIS_CHONDROITIN_SULFATE	KEGG_GLYCOSAMINOGLYCAN_BIOSYNTHESIS_CHONDROITIN_SULFATE	18	0.669689	1.95666	0.000173392	0.00453296	0.00372858	2183	tags=56%, list=16%, signal=47%	29940/55501/166012/22856/79586/55790/54480/26229/64131/126792
KEGG_ALLOGRAFT_REJECTION	KEGG_ALLOGRAFT_REJECTION	KEGG_ALLOGRAFT_REJECTION	26	0.608259	1.98253	0.000303634	0.00694563	0.00571311	1919	tags=46%, list=14%, signal=40%	3115/940/3105/3117/3134/3123/3113/3458/3119/3111/958/3109
KEGG_AUTOIMMUNE_THYROID_DISEASE	KEGG_AUTOIMMUNE_THYROID_DISEASE	KEGG_AUTOIMMUNE_THYROID_DISEASE	29	0.578959	1.94287	0.000603989	0.0122811	0.0101018	1919	tags=41%, list=14%, signal=36%	3115/940/3105/3117/3134/3123/3113/3119/3111/958/3439/3109
KEGG_TOLL_LIKE_RECEPTOR_SIGNALING_PATHWAY	KEGG_TOLL_LIKE_RECEPTOR_SIGNALING_PATHWAY	KEGG_TOLL_LIKE_RECEPTOR_SIGNALING_PATHWAY	78	0.409354	1.77296	0.000769243	0.0140772	0.0115791	3536	tags=42%, list=26%, signal=31%	6696/6352/207/2353/3627/7096/1326/9641/3576/3663/148022/4792/10000/958/3439/7100/51284/5296/5295/929/5970/6416/4283/1432/29110/23643/1513/114609/6373/5595/3593/8517/8772
KEGG_LEISHMANIA_INFECTION	KEGG_LEISHMANIA_INFECTION	KEGG_LEISHMANIA_INFECTION	56	0.453062	1.84013	0.000932621	0.0155154	0.0127622	1187	tags=27%, list=9%, signal=25%	3115/2353/3117/4689/3460/3123/3689/3113/3458/3119/3111/5777/3684/2002/4792
KEGG_STEROID_BIOSYNTHESIS	KEGG_STEROID_BIOSYNTHESIS	KEGG_STEROID_BIOSYNTHESIS	16	0.636328	1.81788	0.00262261	0.0385889	0.0317412	2091	tags=50%, list=16%, signal=42%	6307/7108/50814/1717/6646/3988/1595/6309
KEGG_COMPLEMENT_AND_COAGULATION_CASCADES	KEGG_COMPLEMENT_AND_COAGULATION_CASCADES	KEGG_COMPLEMENT_AND_COAGULATION_CASCADES	61	0.408533	1.6953	0.00276589	0.0385889	0.0317412	1757	tags=31%, list=13%, signal=27%	714/2152/5328/2162/715/716/730/719/3075/5627/629/720/2149/5327/2157/712/710/3426/729
KEGG_TYPE_I_DIABETES_MELLITUS	KEGG_TYPE_I_DIABETES_MELLITUS	KEGG_TYPE_I_DIABETES_MELLITUS	28	0.541591	1.79141	0.00295216	0.0385889	0.0317412	988	tags=36%, list=7%, signal=33%	3115/940/3105/3117/3134/3123/3113/3458/3119/3111
KEGG_HOMOLOGOUS_RECOMBINATION	KEGG_HOMOLOGOUS_RECOMBINATION	KEGG_HOMOLOGOUS_RECOMBINATION	22	-0.648859	-1.72365	0.00386632	0.0471691	0.0387989	2369	tags=45%, list=18%, signal=37%	5425/7156/5892/10714/4361/7517/7516/8438/641/5888

## Sheet: ETABM1214 disease samples GSEA
	ID	Description	setSize	enrichmentScore	NES	pvalue	p.adjust	qvalues	rank	leading_edge	core_enrichment
KEGG_CYTOKINE_CYTOKINE_RECEPTOR_INTERACTION	KEGG_CYTOKINE_CYTOKINE_RECEPTOR_INTERACTION	KEGG_CYTOKINE_CYTOKINE_RECEPTOR_INTERACTION	253	0.484025	2.21221	3.371e-14	6.27006e-12	3.33551e-12	3743	tags=31%, list=18%, signal=26%	6347/10563/3624/2690/1524/10673/8741/9180/1436/3588/3587/58191/8743/80301/355/55540/6387/7132/7048/1439/3627/5159/6352/8795/6376/6357/8764/90/729230/56034/3601/3460/6355/7423/3454/1230/7852/51330/657/8742/1956/3459/55504/3082/7040/3606/2826/7292/7043/958/3953/7133/3554/4254/3576/4804/27190/3600/8718/5156/939/1234/7124/3590/1489/1441/53832/3561/3447/9547/3455/23765/7850/3560/6351/650/1435/7422/659
KEGG_FOCAL_ADHESION	KEGG_FOCAL_ADHESION	KEGG_FOCAL_ADHESION	197	0.50767	2.2499	2.43571e-13	2.26521e-11	1.20504e-11	5748	tags=52%, list=28%, signal=38%	7448/1293/3912/3911/1281/55742/857/1289/2317/6464/207/3693/6696/1282/3725/3913/3685/5159/10398/1292/1286/1278/5063/7058/5295/2316/81/3479/50509/56034/3908/7423/824/3672/3655/894/858/1956/3675/1284/7450/3082/1291/2335/7791/3696/9475/1277/5906/5880/1288/3915/10627/7414/3910/5156/5290/4638/1290/10319/3611/3673/5500/284217/5578/331/896/5894/3680/2318/5602/5296/8516/7422/88/29780/5829/5154/58498/87/11…
KEGG_CELL_ADHESION_MOLECULES_CAMS	KEGG_CELL_ADHESION_MOLECULES_CAMS	KEGG_CELL_ADHESION_MOLECULES_CAMS	128	0.57074	2.34387	9.84583e-13	6.10441e-11	3.2474e-11	5641	tags=59%, list=27%, signal=44%	3113/3122/7412/3117/257194/9076/3109/3133/3119/3108/3106/947/3107/3689/3685/3105/6402/3115/3135/3134/3384/5175/58494/5819/3383/6614/90952/3655/22871/214/4684/9019/933/914/958/3696/3385/8506/3684/925/920/5788/942/1272/3897/57502/83700/4267/7122/4685/3680/80381/8516/9369/1003/4359/54413/5010/1001/6385/57555/6404/3676/3695/1365/23308/3112/965/6403/1000/23114/5817/9075/24146/3688/3111
KEGG_COMPLEMENT_AND_COAGULATION_CASCADES	KEGG_COMPLEMENT_AND_COAGULATION_CASCADES	KEGG_COMPLEMENT_AND_COAGULATION_CASCADES	67	0.67364	2.53834	8.0947e-12	3.76403e-10	2.00237e-10	1883	tags=37%, list=9%, signal=34%	3426/729/718/5627/716/710/713/715/1675/730/712/5327/3075/714/719/2162/7056/7035/2/2159/966/2157/629/7450/2152
KEGG_LEISHMANIA_INFECTION	KEGG_LEISHMANIA_INFECTION	KEGG_LEISHMANIA_INFECTION	67	0.623457	2.34924	5.191e-09	1.93105e-07	1.02727e-07	3182	tags=46%, list=15%, signal=39%	718/3113/3122/3117/2353/3109/3119/3108/5777/3689/7097/3725/4688/3115/4689/3460/4615/3654/3459/7040/7043/9103/3684/4790/2215/1432/4792/1535/7124/7099/5970
KEGG_SYSTEMIC_LUPUS_ERYTHEMATOSUS	KEGG_SYSTEMIC_LUPUS_ERYTHEMATOSUS	KEGG_SYSTEMIC_LUPUS_ERYTHEMATOSUS	105	0.542277	2.14435	1.00819e-08	3.12538e-07	1.66263e-07	3518	tags=38%, list=17%, signal=32%	729/718/3113/716/3122/713/8365/715/3117/730/712/3109/3119/3108/714/8334/1511/3012/2213/3115/81/92815/8357/6737/85236/8344/9103/958/8367/8343/2215/942/8330/7124/717/3017/8349/8346/8345/9555
KEGG_ECM_RECEPTOR_INTERACTION	KEGG_ECM_RECEPTOR_INTERACTION	KEGG_ECM_RECEPTOR_INTERACTION	82	0.572702	2.2283	2.20906e-08	5.86979e-07	3.12258e-07	4803	tags=59%, list=23%, signal=45%	7448/1293/3912/3911/1281/1289/3693/6696/1282/3913/3685/1292/1286/1278/7058/50509/3908/948/1605/3672/3655/3675/1284/7450/1291/2335/3696/1277/1288/3915/3910/1290/960/10319/3673/284217/961/3680/375790/8516/6385/1101/9900/3679/3676/3339/3678/3695
KEGG_GRAFT_VERSUS_HOST_DISEASE	KEGG_GRAFT_VERSUS_HOST_DISEASE	KEGG_GRAFT_VERSUS_HOST_DISEASE	34	0.730412	2.34403	5.08229e-08	1.18163e-06	6.28599e-07	884	tags=41%, list=4%, signal=39%	3113/3122/3117/3109/3133/3119/3108/3106/3107/355/3105/3115/3135/3134
KEGG_PATHWAYS_IN_CANCER	KEGG_PATHWAYS_IN_CANCER	KEGG_PATHWAYS_IN_CANCER	321	0.352332	1.65623	2.69356e-07	5.5667e-06	2.96134e-06	5232	tags=42%, list=25%, signal=32%	2353/3912/1436/3911/355/207/4088/1026/7048/1282/3725/3913/3685/8643/5159/2535/1286/2950/5295/83593/4609/6776/367/3479/8323/64399/3908/83439/26060/7423/3551/7157/841/5727/3655/2736/7482/1956/3675/1495/4286/7704/6258/1284/3082/7040/4089/7043/2335/1857/6774/1050/2735/5900/862/25/4254/5880/4313/1288/3576/3915/1019/3910/5156/5290/8030/4790/2255/10319/2260/8321/4914/4792/3673/613/2737/2258/284217/1027/…
KEGG_LYSOSOME	KEGG_LYSOSOME	KEGG_LYSOSOME	119	0.482668	1.92361	5.57925e-07	1.02738e-05	5.46539e-06	4239	tags=48%, list=20%, signal=38%	7805/1519/3074/3988/3920/1075/4758/1508/1513/54/1200/1520/138050/5476/6448/1511/5641/4126/1512/22901/950/2720/4125/84572/3423/2799/537/2717/8905/967/6609/1201/8546/55353/3073/1515/1203/285362/3425/1777/2760/427/57192/5660/10312/5538/968/3373/4891/4668/26503/1522/9374/26985/1521/53/3482
KEGG_TOLL_LIKE_RECEPTOR_SIGNALING_PATHWAY	KEGG_TOLL_LIKE_RECEPTOR_SIGNALING_PATHWAY	KEGG_TOLL_LIKE_RECEPTOR_SIGNALING_PATHWAY	100	0.508794	2.00217	6.1178e-07	1.02738e-05	5.46539e-06	3699	tags=41%, list=18%, signal=34%	929/2353/23643/7096/7100/1513/207/7097/6696/3725/3627/6352/5295/8737/3665/3454/4615/3551/841/148022/3654/958/7098/3576/5290/4790/51284/942/1432/4792/7124/7099/3447/5970/1326/3455/8517/6416/6351/5602/5296
KEGG_DRUG_METABOLISM_CYTOCHROME_P450	KEGG_DRUG_METABOLISM_CYTOCHROME_P450	KEGG_DRUG_METABOLISM_CYTOCHROME_P450	57	0.597526	2.18414	8.2853e-07	1.02738e-05	5.46539e-06	1049	tags=26%, list=5%, signal=25%	220/2326/2949/2948/2944/2946/4257/9446/316/125/2329/2950/2941/2940/2327
KEGG_STEROID_BIOSYNTHESIS	KEGG_STEROID_BIOSYNTHESIS	KEGG_STEROID_BIOSYNTHESIS	16	0.823331	2.1887	7.91894e-07	1.02738e-05	5.46539e-06	2532	tags=75%, list=12%, signal=66%	3988/10682/6646/1717/6307/50814/1718/4047/6309/7108/51478/1056
KEGG_AUTOIMMUNE_THYROID_DISEASE	KEGG_AUTOIMMUNE_THYROID_DISEASE	KEGG_AUTOIMMUNE_THYROID_DISEASE	48	0.627243	2.21812	7.77086e-07	1.02738e-05	5.46539e-06	884	tags=29%, list=4%, signal=28%	3113/3122/3117/3109/3133/3119/3108/3106/3107/355/3105/3115/3135/3134
KEGG_TYPE_I_DIABETES_MELLITUS	KEGG_TYPE_I_DIABETES_MELLITUS	KEGG_TYPE_I_DIABETES_MELLITUS	39	0.67613	2.26877	7.84416e-07	1.02738e-05	5.46539e-06	884	tags=36%, list=4%, signal=34%	3113/3122/3117/3109/3133/3119/3108/3106/3107/355/3105/3115/3135/3134
KEGG_CHEMOKINE_SIGNALING_PATHWAY	KEGG_CHEMOKINE_SIGNALING_PATHWAY	KEGG_CHEMOKINE_SIGNALING_PATHWAY	180	0.41538	1.79357	8.84359e-07	1.02807e-05	5.46907e-06	7473	tags=56%, list=36%, signal=36%	6347/10563/1524/2268/109/58191/9844/6464/207/6387/3055/3627/6352/5295/6376/6357/2791/729230/5567/10681/6355/4067/3551/409/1230/7852/112/408/2869/2826/6774/55970/9475/5906/5880/3576/2771/113/3718/5290/4790/2309/1234/4792/115/9547/5970/5894/8517/6777/6351/2788/5296/2833/5829/2784/6773/7454/653361/5879/2783/54331/2770/5566/5331/23236/2793/9564/196883/1399/2885/56477/208/4893/23533/2931/6370/111/6367…
KEGG_VIRAL_MYOCARDITIS	KEGG_VIRAL_MYOCARDITIS	KEGG_VIRAL_MYOCARDITIS	66	0.570152	2.1339	1.31351e-06	1.43714e-05	7.64522e-06	2261	tags=39%, list=11%, signal=35%	3113/3122/3117/3109/3133/3119/3108/3106/857/3107/3689/3105/3115/3135/3134/4627/3383/3908/6443/1605/841/4629/958/25/5880/6444
KEGG_ANTIGEN_PROCESSING_AND_PRESENTATION	KEGG_ANTIGEN_PROCESSING_AND_PRESENTATION	KEGG_ANTIGEN_PROCESSING_AND_PRESENTATION	78	0.531038	2.0464	1.9812e-06	2.04724e-05	1.08908e-05	3143	tags=38%, list=15%, signal=33%	3113/3122/3117/5720/3109/972/3133/3119/3108/3106/1508/3107/1520/3105/6892/5641/3115/3135/3134/3310/5721/567/811/6890/925/920/6891/10437/8625/3447
KEGG_METABOLISM_OF_XENOBIOTICS_BY_CYTOCHROME_P450	KEGG_METABOLISM_OF_XENOBIOTICS_BY_CYTOCHROME_P450	KEGG_METABOLISM_OF_XENOBIOTICS_BY_CYTOCHROME_P450	55	0.596447	2.16717	2.69046e-06	2.63382e-05	1.40113e-05	2054	tags=31%, list=10%, signal=28%	220/2949/2948/2944/2052/2946/8644/4257/9446/1545/125/2950/2941/2940/1645/1646/373156
KEGG_HEMATOPOIETIC_CELL_LINEAGE	KEGG_HEMATOPOIETIC_CELL_LINEAGE	KEGG_HEMATOPOIETIC_CELL_LINEAGE	83	0.515353	2.00927	3.10968e-06	2.892e-05	1.53847e-05	4742	tags=43%, list=23%, signal=34%	929/3122/1436/911/947/4311/948/3672/966/3655/3675/933/914/945/3554/4254/3684/960/925/920/3673/7124/3590/1441/7850/928/1435/916/951/1604/1438/2323/915/3570/3676/3678
KEGG_LEUKOCYTE_TRANSENDOTHELIAL_MIGRATION	KEGG_LEUKOCYTE_TRANSENDOTHELIAL_MIGRATION	KEGG_LEUKOCYTE_TRANSENDOTHELIAL_MIGRATION	114	0.465184	1.86514	3.70958e-06	3.28563e-05	1.74787e-05	6550	tags=59%, list=31%, signal=41%	7412/9076/3689/6387/10398/4688/5295/83593/4689/81/5175/58494/3383/10411/90952/7852/1495/4478/11069/7070/9475/5906/5880/4313/2771/10627/7414/3684/5290/1536/7430/1432/1535/5578/83700/4267/7122/5296/1003/88/5010/5829/58498/87/5781/653361/5879/3676/4636/1365/2770/60/1499/9564/9075/24146/3688/93408/5336/23533/3683/7408/50848/6300/5582/29119/149461
KEGG_ALLOGRAFT_REJECTION	KEGG_ALLOGRAFT_REJECTION	KEGG_ALLOGRAFT_REJECTION	33	0.686134	2.19341	4.86577e-06	4.11378e-05	2.18843e-05	884	tags=42%, list=4%, signal=41%	3113/3122/3117/3109/3133/3119/3108/3106/3107/355/3105/3115/3135/3134
KEGG_REGULATION_OF_ACTIN_CYTOSKELETON	KEGG_REGULATION_OF_ACTIN_CYTOSKELETON	KEGG_REGULATION_OF_ACTIN_CYTOSKELETON	210	0.376383	1.69335	7.50824e-06	6.07188e-05	3.23009e-05	6073	tags=44%, list=29%, signal=31%	929/9459/3689/3693/3685/5159/10398/5063/5295/5217/81/56034/4627/3672/54961/7114/3655/1956/3675/4478/2335/22808/55970/3696/9475/2768/5880/55740/10627/3071/10095/7414/5156/3684/5290/4638/2934/2255/7430/2260/8826/3673/5500/2258/6237/369/2256/5894/3680/10093/1073/5296/8516/9087/88/10788/5829/5154/58498/5962/87/2247/7454/5879/2246/5216/3679/3676/4636/1730/10787/3678/3695/26281/6548/60/54434/8396/23191…
KEGG_MAPK_SIGNALING_PATHWAY	KEGG_MAPK_SIGNALING_PATHWAY	KEGG_MAPK_SIGNALING_PATHWAY	262	0.356233	1.63558	8.33636e-06	6.46068e-05	3.43692e-05	5771	tags=43%, list=28%, signal=32%	929/5321/2353/5322/1647/6197/2317/5319/5320/355/207/7132/7048/3725/5159/4609/5567/2316/781/4915/3315/3310/7867/3551/7157/409/1850/4208/1956/5530/408/7040/7043/22808/55970/3554/2768/5971/5906/5880/9175/5156/4790/994/2255/8569/8649/2260/51347/4217/1432/4914/7786/51776/7124/2258/6237/783/5578/2256/5970/9064/1326/5894/7850/8517/6788/10912/6416/2318/1843/782/5602/80824/4296/6885/5778/5154/8550/5606/48…
KEGG_CELL_CYCLE	KEGG_CELL_CYCLE	KEGG_CELL_CYCLE	123	-0.575548	-1.83612	1.18145e-05	8.79002e-05	4.67607e-05	3119	tags=40%, list=15%, signal=34%	1032/10393/4998/4175/11200/10459/1022/7027/5001/51529/8379/898/4999/23594/5934/8556/9126/4171/4174/85417/5347/5111/1111/1030/993/8317/4173/9088/990/902/9133/4176/995/890/699/4085/891/7465/9700/8318/983/27127/9134/701/10926/9232/991/7272/8900
KEGG_NEUROACTIVE_LIGAND_RECEPTOR_INTERACTION	KEGG_NEUROACTIVE_LIGAND_RECEPTOR_INTERACTION	KEGG_NEUROACTIVE_LIGAND_RECEPTOR_INTERACTION	266	0.347125	1.60465	1.32474e-05	9.47701e-05	5.04153e-05	8265	tags=44%, list=40%, signal=27%	1903/2690/3973/4886/1909/1910/5027/185/154/53829/56923/719/1902/10203/1511/7442/10161/2550/5023/187/4887/140/5025/5021/706/3953/2359/9934/2743/23566/5028/117/3357/3001/728/2892/55879/2898/1140/2908/1816/2831/1241/7433/1269/116443/8484/5029/2905/3269/2895/552/5737/23620/57105/2846/2559/5724/5618/9248/8698/5731/624/9170/22953/5031/2903/2492/5739/6915/4160/56413/9038/2488/6753/886/9127/2740/3274/235…
KEGG_INTESTINAL_IMMUNE_NETWORK_FOR_IGA_PRODUCTION	KEGG_INTESTINAL_IMMUNE_NETWORK_FOR_IGA_PRODUCTION	KEGG_INTESTINAL_IMMUNE_NETWORK_FOR_IGA_PRODUCTION	44	0.592221	2.04692	2.41663e-05	0.000166479	8.85626e-05	2646	tags=39%, list=13%, signal=34%	3113/3122/3117/10673/8741/3109/3119/3108/6387/3115/3601/7852/7040/2826/958/3600/942
KEGG_VASCULAR_SMOOTH_MUSCLE_CONTRACTION	KEGG_VASCULAR_SMOOTH_MUSCLE_CONTRACTION	KEGG_VASCULAR_SMOOTH_MUSCLE_CONTRACTION	108	0.459349	1.82182	2.68843e-05	0.000178589	9.50048e-05	3937	tags=35%, list=19%, signal=29%	5321/1909/3708/185/5322/109/3709/5319/5320/10398/10203/800/2977/5567/112/4629/10335/2776/27345/9475/2768/113/2982/4638/4637/3779/59/5500/10266/5578/369/115/5894/10268/5592/94274/4882/801
KEGG_NOD_LIKE_RECEPTOR_SIGNALING_PATHWAY	KEGG_NOD_LIKE_RECEPTOR_SIGNALING_PATHWAY	KEGG_NOD_LIKE_RECEPTOR_SIGNALING_PATHWAY	62	0.527909	1.9655	6.44586e-05	0.000399643	0.0002126	3550	tags=37%, list=17%, signal=31%	6347/29108/834/84674/6352/6357/6355/3551/841/10392/7205/3606/3576/257397/4790/1432/4792/7124/331/5970/8517/7128/5602
KEGG_VALINE_LEUCINE_AND_ISOLEUCINE_DEGRADATION	KEGG_VALINE_LEUCINE_AND_ISOLEUCINE_DEGRADATION	KEGG_VALINE_LEUCINE_AND_ISOLEUCINE_DEGRADATION	44	0.577198	1.995	6.24146e-05	0.000399643	0.0002126	4897	tags=61%, list=23%, signal=47%	3157/316/84693/39/3028/18/36/219/501/64064/64087/3155/217/27034/224/223/3033/549/1629/26275/11112/5095/30/4594/1962/586/5096
KEGG_ARACHIDONIC_ACID_METABOLISM	KEGG_ARACHIDONIC_ACID_METABOLISM	KEGG_ARACHIDONIC_ACID_METABOLISM	52	0.541293	1.94552	0.000116126	0.000696753	0.000370655	3294	tags=37%, list=16%, signal=31%	27306/5321/8644/5322/874/5319/5320/2878/2882/873/5742/240/4056/2053/2687/113612/6916/2876/5740
KEGG_RENIN_ANGIOTENSIN_SYSTEM	KEGG_RENIN_ANGIOTENSIN_SYSTEM	KEGG_RENIN_ANGIOTENSIN_SYSTEM	17	0.73595	1.99242	0.000178813	0.00100785	0.000536154	1634	tags=47%, list=8%, signal=43%	1359/185/183/4311/5476/1511/59272/2028
KEGG_OTHER_GLYCAN_DEGRADATION	KEGG_OTHER_GLYCAN_DEGRADATION	KEGG_OTHER_GLYCAN_DEGRADATION	15	0.760008	1.99247	0.00017466	0.00100785	0.000536154	2642	tags=60%, list=13%, signal=52%	2519/3074/4758/23324/4126/2720/4125/3073/64772
KEGG_DILATED_CARDIOMYOPATHY	KEGG_DILATED_CARDIOMYOPATHY	KEGG_DILATED_CARDIOMYOPATHY	89	0.441616	1.70427	0.00025583	0.00139954	0.00074452	6215	tags=52%, list=30%, signal=36%	109/3693/3685/5567/3479/781/3908/6443/1605/3672/3655/7171/112/3675/7040/7043/3696/113/6444/7168/3673/7124/783/115/7169/3680/782/8516/1756/4000/2010/3679/3676/55799/3678/3695/5566/776/60/779/3688/196883/4607/111/70/93589
KEGG_STEROID_HORMONE_BIOSYNTHESIS	KEGG_STEROID_HORMONE_BIOSYNTHESIS	KEGG_STEROID_HORMONE_BIOSYNTHESIS	43	0.561375	1.94086	0.000280223	0.00148919	0.00079221	2295	tags=30%, list=11%, signal=27%	3284/3291/8644/1583/1545/3293/3292/3290/1586/51478/1645/1646/8630
KEGG_NEUROTROPHIN_SIGNALING_PATHWAY	KEGG_NEUROTROPHIN_SIGNALING_PATHWAY	KEGG_NEUROTROPHIN_SIGNALING_PATHWAY	125	0.37836	1.54437	0.000440778	0.00224475	0.00119415	7171	tags=52%, list=34%, signal=34%	6197/397/6464/207/3725/5295/3667/4915/3551/7157/8660/3654/2549/817/25/5906/11213/4804/9500/5290/4790/4217/2309/1432/4914/4792/5970/5894/818/5602/5296/801/4803/5781/7529/7532/5879/5601/396/10019/2889/8986/25970/6195/1399/2885/208/4893/5336/23533/596/25759/6300/468/4909/11108/1398/10000/581/1445/6196/399694/4908/4214/27330
KEGG_FATTY_ACID_METABOLISM	KEGG_FATTY_ACID_METABOLISM	KEGG_FATTY_ACID_METABOLISM	40	0.549724	1.88316	0.000446537	0.00224475	0.00119415	4782	tags=52%, list=23%, signal=41%	33/125/39/2182/36/51703/8310/219/501/217/224/2639/51/1632/2181/223/3033/128/30/1962/10455
KEGG_OOCYTE_MEIOSIS	KEGG_OOCYTE_MEIOSIS	KEGG_OOCYTE_MEIOSIS	110	-0.540495	-1.6989	0.000476374	0.00233173	0.00124042	1847	tags=21%, list=9%, signal=19%	9126/5347/5519/9088/9133/995/6790/5568/699/64506/4085/891/9700/983/27127/9134/10734/286151/9232/991/245711/89869/5535
KEGG_ASTHMA	KEGG_ASTHMA	KEGG_ASTHMA	26	0.640657	1.9274	0.000550086	0.00262349	0.00139563	3132	tags=50%, list=15%, signal=43%	3113/2207/3122/3117/3109/3119/3108/2205/3115/958/2206/7124/8288
KEGG_HYPERTROPHIC_CARDIOMYOPATHY_HCM	KEGG_HYPERTROPHIC_CARDIOMYOPATHY_HCM	KEGG_HYPERTROPHIC_CARDIOMYOPATHY_HCM	82	0.434702	1.69136	0.000692089	0.00321821	0.00171201	6274	tags=49%, list=30%, signal=34%	3693/3685/3479/781/3908/6443/1605/3672/3655/7171/3675/7040/7043/3696/6444/7168/3673/7124/783/7169/3680/782/8516/1756/4000/2010/3679/3676/55799/3678/3695/776/60/779/5565/3688/4607/70/93589/5563
KEGG_CYTOSOLIC_DNA_SENSING_PATHWAY	KEGG_CYTOSOLIC_DNA_SENSING_PATHWAY	KEGG_CYTOSOLIC_DNA_SENSING_PATHWAY	54	0.508595	1.83735	0.000773921	0.00351096	0.00186774	3694	tags=37%, list=18%, signal=31%	29108/90865/834/340061/3627/6352/8737/23586/3665/57506/3551/3606/84265/4790/4792/3447/5970/8517/6351/51728
KEGG_RIG_I_LIKE_RECEPTOR_SIGNALING_PATHWAY	KEGG_RIG_I_LIKE_RECEPTOR_SIGNALING_PATHWAY	KEGG_RIG_I_LIKE_RECEPTOR_SIGNALING_PATHWAY	71	0.44364	1.68725	0.00109424	0.00476486	0.00253479	4428	tags=34%, list=21%, signal=27%	9636/340061/3627/8737/23586/3665/57506/3551/841/64135/7706/3576/4790/8717/1432/4792/7124/3447/5970/8517/5602/6885/79671/55593
KEGG_ADIPOCYTOKINE_SIGNALING_PATHWAY	KEGG_ADIPOCYTOKINE_SIGNALING_PATHWAY	KEGG_ADIPOCYTOKINE_SIGNALING_PATHWAY	66	0.456272	1.70768	0.00110155	0.00476486	0.00253479	6665	tags=56%, list=32%, signal=38%	207/7132/2182/3667/948/3551/8660/6258/5465/51703/6774/3953/7133/4790/8717/10645/4792/7124/5970/8517/2181/5602/32/5781/6256/51094/181/5601/6513/10891/5565/208/6257/9021/5563/126129/10000
KEGG_NATURAL_KILLER_CELL_MEDIATED_CYTOTOXICITY	KEGG_NATURAL_KILLER_CELL_MEDIATED_CYTOTOXICITY	KEGG_NATURAL_KILLER_CELL_MEDIATED_CYTOTOXICITY	128	0.364589	1.49726	0.00149789	0.006332	0.00336847	5894	tags=41%, list=28%, signal=30%	2207/7305/3133/3106/8743/5777/3107/6464/3689/355/3105/8795/5295/3135/3384/3383/3460/100507436/3454/3937/3459/5530/6850/5880/5290/962/2215/7124/5578/637/369/3447/3455/5894/5296/5551/51744/5781/5879/80329/6452/3809/27040/3932/4773/10870/3002/2885/4776/4893/5336/23533/3683
KEGG_GNRH_SIGNALING_PATHWAY	KEGG_GNRH_SIGNALING_PATHWAY	KEGG_GNRH_SIGNALING_PATHWAY	96	0.393309	1.54971	0.00160752	0.00664442	0.00353467	8295	tags=60%, list=40%, signal=37%	5321/3708/5322/109/3709/5319/5320/3725/5567/112/1956/2776/817/4313/113/5338/1432/5578/115/5894/2796/818/6416/5602/801/4323/5606/5337/2002/5601/5566/776/5331/23236/779/196883/2885/4893/111/2488/6300/2797/468/2185/1839/5613/4214/5330/6654/5332/64600/3972/5600/6714/2767/3710/2778/5608
KEGG_SMALL_CELL_LUNG_CANCER	KEGG_SMALL_CELL_LUNG_CANCER	KEGG_SMALL_CELL_LUNG_CANCER	84	0.419333	1.63402	0.00185232	0.00733045	0.00389962	3318	tags=39%, list=16%, signal=33%	3912/3911/207/1282/3913/3685/1286/5295/4609/3908/3551/7157/3655/3675/6258/1284/2335/1288/3915/1019/3910/5290/4790/10319/4792/3673/284217/1027/2272/331/5970/10401/8517
KEGG_ARRHYTHMOGENIC_RIGHT_VENTRICULAR_CARDIOMYOPATHY_ARVC	KEGG_ARRHYTHMOGENIC_RIGHT_VENTRICULAR_CARDIOMYOPATHY_ARVC	KEGG_ARRHYTHMOGENIC_RIGHT_VENTRICULAR_CARDIOMYOPATHY_ARVC	73	0.439574	1.6783	0.00182692	0.00733045	0.00389962	5314	tags=52%, list=25%, signal=39%	3693/3685/81/781/3908/83439/6443/1605/3672/3655/3675/1495/3696/5318/6444/3673/783/2697/3680/782/8516/1756/88/1824/4000/87/2010/3679/3676/55799/3678/3695/6934/776/60/1000/1499/779
KEGG_CHRONIC_MYELOID_LEUKEMIA	KEGG_CHRONIC_MYELOID_LEUKEMIA	KEGG_CHRONIC_MYELOID_LEUKEMIA	72	0.431555	1.65377	0.00191399	0.00741671	0.00394551	5838	tags=51%, list=28%, signal=37%	6464/207/4088/1026/7048/5295/4609/6776/3551/7157/7040/4089/7043/25/1019/5290/4790/4792/613/1027/369/5970/5894/8517/6777/1488/5296/1487/5781/868/5925/1399/2885/595/208/4893/23533
KEGG_APOPTOSIS	KEGG_APOPTOSIS	KEGG_APOPTOSIS	87	0.411172	1.59364	0.00208636	0.00791966	0.00421306	3699	tags=43%, list=18%, signal=35%	8743/355/207/7132/1439/8795/5295/8737/5567/824/4615/3551/7157/841/23052/823/3654/5530/3554/11213/5577/1677/5290/4790/839/8717/4914/4792/7124/8837/331/637/5970/8517/5575/1676/5296
KEGG_MELANOGENESIS	KEGG_MELANOGENESIS	KEGG_MELANOGENESIS	98	0.397703	1.56406	0.00213908	0.00795739	0.00423314	7175	tags=52%, list=34%, signal=34%	1910/109/90993/2535/5567/8323/83439/112/7482/4286/1857/2776/817/4254/2771/113/8321/5578/115/5894/818/801/7481/8322/2033/64764/2770/6934/7475/5566/148327/5331/23236/1906/1499/7474/196883/4893/7976/111/80326/5582/434/1387/7855/7480/5613/2775/7484/7477/5330
KEGG_GLUTATHIONE_METABOLISM	KEGG_GLUTATHIONE_METABOLISM	KEGG_GLUTATHIONE_METABOLISM	45	0.502604	1.74825	0.00241543	0.00880921	0.00468628	4113	tags=53%, list=20%, signal=43%	2949/2948/2944/2946/4257/9446/2878/2950/2941/2940/2882/50484/79017/3417/373156/2936/2687/2539/4258/2876/2729/2937/51060/4259
KEGG_AXON_GUIDANCE	KEGG_AXON_GUIDANCE	KEGG_AXON_GUIDANCE	129	0.361503	1.48264	0.00266407	0.00952917	0.00506928	5771	tags=41%, list=28%, signal=30%	6091/10509/1808/6387/59277/5063/1945/57556/8829/9037/1942/9353/6092/7852/5530/10154/9475/25/5880/25791/55558/2771/2045/1946/8633/54910/1947/3897/80031/1969/1020/223117/3983/22854/64221/5361/1073/23654/2049/5879/8440/5365/2770/4773/10500/9901/6586/57522/3688/8482/2042/4776/4893
KEGG_GLYCOSAMINOGLYCAN_BIOSYNTHESIS_HEPARAN_SULFATE	KEGG_GLYCOSAMINOGLYCAN_BIOSYNTHESIS_HEPARAN_SULFATE	KEGG_GLYCOSAMINOGLYCAN_BIOSYNTHESIS_HEPARAN_SULFATE	26	0.599165	1.80257	0.00278115	0.00976025	0.00519221	4060	tags=54%, list=19%, signal=43%	90161/9955/3340/2131/26035/64131/9956/9653/2132/9957/2135/126792/9394/26229
KEGG_ASCORBATE_AND_ALDARATE_METABOLISM	KEGG_ASCORBATE_AND_ALDARATE_METABOLISM	KEGG_ASCORBATE_AND_ALDARATE_METABOLISM	14	0.681461	1.75569	0.00315192	0.0108566	0.00577545	3454	tags=43%, list=17%, signal=36%	7358/219/501/217/224/223
KEGG_PRION_DISEASES	KEGG_PRION_DISEASES	KEGG_PRION_DISEASES	34	0.537763	1.72578	0.004732	0.0160028	0.00851308	2181	tags=32%, list=10%, signal=29%	729/713/730/712/1958/714/6352/5567/4684/5621/3915
KEGG_DNA_REPLICATION	KEGG_DNA_REPLICATION	KEGG_DNA_REPLICATION	36	-0.631337	-1.71161	0.00501951	0.0166719	0.00886905	3324	tags=53%, list=16%, signal=44%	6118/3978/1763/5983/10714/4175/5982/2237/5424/10535/4171/4174/5111/4173/5426/5984/5427/4176/5557
KEGG_PANCREATIC_CANCER	KEGG_PANCREATIC_CANCER	KEGG_PANCREATIC_CANCER	69	0.407694	1.52898	0.00600048	0.0195805	0.0104163	4374	tags=42%, list=21%, signal=33%	9459/207/4088/7048/5295/7423/3551/7157/1956/7040/4089/7043/6774/5900/5880/1019/5290/4790/369/5970/5894/8517/5602/5296/7422/5337/10928/4087/5879
KEGG_PRIMARY_BILE_ACID_BIOSYNTHESIS	KEGG_PRIMARY_BILE_ACID_BIOSYNTHESIS	KEGG_PRIMARY_BILE_ACID_BIOSYNTHESIS	16	0.63622	1.6913	0.00647001	0.0207487	0.0110378	4802	tags=44%, list=23%, signal=34%	8309/1593/6342/9023/80270/51302/3295
KEGG_NOTCH_SIGNALING_PATHWAY	KEGG_NOTCH_SIGNALING_PATHWAY	KEGG_NOTCH_SIGNALING_PATHWAY	47	0.458809	1.60736	0.00717779	0.0226283	0.0120377	6186	tags=57%, list=30%, signal=41%	151636/84441/182/23220/1857/8850/4853/4854/55534/2648/9794/51107/9612/196403/4242/28514/1488/3955/1487/2033/1840/171558/8650/9253/113878/3280/54567
KEGG_INSULIN_SIGNALING_PATHWAY	KEGG_INSULIN_SIGNALING_PATHWAY	KEGG_INSULIN_SIGNALING_PATHWAY	135	0.321932	1.33567	0.00845307	0.0257749	0.0137116	6274	tags=44%, list=30%, signal=31%	23433/5255/6464/8835/207/3643/5836/5295/3667/5567/1978/3551/9322/2997/2203/8660/5837/5577/5290/2194/3099/8569/5500/369/5894/2319/7248/5575/79660/5602/5296/10580/5509/801/3635/32/5256/5257/868/2002/5834/5507/6198/5601/5566/2889/10891/5565/1399/2885/23265/208/4893/23533/5260/9021/5499/25759/5563
KEGG_AMINO_SUGAR_AND_NUCLEOTIDE_SUGAR_METABOLISM	KEGG_AMINO_SUGAR_AND_NUCLEOTIDE_SUGAR_METABOLISM	KEGG_AMINO_SUGAR_AND_NUCLEOTIDE_SUGAR_METABOLISM	44	0.462864	1.59982	0.00841071	0.0257749	0.0137116	4476	tags=45%, list=21%, signal=36%	7358/3074/5236/10020/2592/29926/55276/10007/27159/1727/3073/3099/5373/64841/54187/2585/140838/132789/7360/8790
KEGG_GLYCOSAMINOGLYCAN_BIOSYNTHESIS_CHONDROITIN_SULFATE	KEGG_GLYCOSAMINOGLYCAN_BIOSYNTHESIS_CHONDROITIN_SULFATE	KEGG_GLYCOSAMINOGLYCAN_BIOSYNTHESIS_CHONDROITIN_SULFATE	22	0.560657	1.6167	0.00866229	0.0259869	0.0138244	4060	tags=55%, list=19%, signal=44%	50515/56548/22856/55790/9469/54480/64131/10090/79586/55501/126792/26229
KEGG_BASAL_CELL_CARCINOMA	KEGG_BASAL_CELL_CARCINOMA	KEGG_BASAL_CELL_CARCINOMA	53	0.422556	1.52166	0.0114486	0.0338008	0.0179812	7124	tags=55%, list=34%, signal=36%	8643/2535/8323/64399/83439/7157/5727/2736/7482/1857/2735/8321/2737/650/7481/6608/8322/6934/7475/1499/7474/7976/652/80326/7855/7480/7484/324/7477
KEGG_MELANOMA	KEGG_MELANOMA	KEGG_MELANOMA	71	0.384589	1.46267	0.0133214	0.0382579	0.0203522	6665	tags=49%, list=32%, signal=34%	207/1026/5159/5295/3479/56034/7157/1956/4286/3082/1019/5156/5290/2255/2260/2258/369/2256/5894/5296/5154/2247/2246/5925/26281/595/208/4893/23533/8822/2253/5728/4193/2252/10000
KEGG_HISTIDINE_METABOLISM	KEGG_HISTIDINE_METABOLISM	KEGG_HISTIDINE_METABOLISM	29	0.530951	1.63593	0.0133697	0.0382579	0.0203522	3454	tags=38%, list=17%, signal=32%	220/3176/55798/443/219/501/217/224/3067/4128/223
KEGG_ERBB_SIGNALING_PATHWAY	KEGG_ERBB_SIGNALING_PATHWAY	KEGG_ERBB_SIGNALING_PATHWAY	87	0.36284	1.40632	0.013783	0.0388431	0.0206635	5838	tags=41%, list=28%, signal=30%	6464/207/1026/3725/5063/5295/4609/6776/1978/2549/1956/9542/2066/817/25/5290/1027/5578/369/5894/818/6777/6416/5602/5296/868/2002/6198/8440/5601/1399/2885/208/4893/5336/23533
KEGG_RIBOSOME	KEGG_RIBOSOME	KEGG_RIBOSOME	83	0.36349	1.41719	0.0149142	0.0414036	0.0220257	7243	tags=57%, list=35%, signal=37%	6228/6134/9045/9349/25873/51065/6173/6192/6136/6235/6210/6146/6168/4736/6205/6158/6138/6167/6160/200916/6234/6233/6191/6202/6125/6141/6203/6223/6229/6165/6159/6171/6155/23521/6166/6222/6209/6135/6217/6176/6204/6137/6157/6169/6124/6181/6224
KEGG_ALDOSTERONE_REGULATED_SODIUM_REABSORPTION	KEGG_ALDOSTERONE_REGULATED_SODIUM_REABSORPTION	KEGG_ALDOSTERONE_REGULATED_SODIUM_REABSORPTION	42	0.451643	1.55769	0.0173955	0.0462452	0.0246013	3800	tags=36%, list=18%, signal=29%	3291/477/3643/5295/482/3667/3479/3290/8660/5290/5578/6337/476/5296/481
KEGG_ALPHA_LINOLENIC_ACID_METABOLISM	KEGG_ALPHA_LINOLENIC_ACID_METABOLISM	KEGG_ALPHA_LINOLENIC_ACID_METABOLISM	15	0.627163	1.6442	0.0174041	0.0462452	0.0246013	1908	tags=40%, list=9%, signal=36%	5321/5322/5319/5320/9415/8310
KEGG_GLYCOSPHINGOLIPID_BIOSYNTHESIS_GANGLIO_SERIES	KEGG_GLYCOSPHINGOLIPID_BIOSYNTHESIS_GANGLIO_SERIES	KEGG_GLYCOSPHINGOLIPID_BIOSYNTHESIS_GANGLIO_SERIES	15	0.627719	1.64566	0.0172256	0.0462452	0.0246013	5167	tags=73%, list=25%, signal=55%	3074/30815/2720/27090/6482/3073/81849/29906/6483/2583/9197
KEGG_JAK_STAT_SIGNALING_PATHWAY	KEGG_JAK_STAT_SIGNALING_PATHWAY	KEGG_JAK_STAT_SIGNALING_PATHWAY	153	0.318515	1.33774	0.0187337	0.049077	0.0261077	4513	tags=31%, list=22%, signal=25%	2690/9180/7297/3588/3587/5777/6778/8835/207/1439/10379/5295/4609/6776/3601/3460/3454/1154/894/3459/10252/6774/3953/3600/3718/5290/3590/1489/1441/53832/10253/896/3561/3447/3455/10401/161742/8027/6777/3560/5296/1438/5781/6773/3977/868/2033/3570
KEGG_FC_EPSILON_RI_SIGNALING_PATHWAY	KEGG_FC_EPSILON_RI_SIGNALING_PATHWAY	KEGG_FC_EPSILON_RI_SIGNALING_PATHWAY	75	0.374938	1.43278	0.0192932	0.0498406	0.026514	5838	tags=43%, list=28%, signal=31%	2207/5321/5322/5319/5320/207/2205/5295/4067/3937/6850/2206/5880/695/5290/1432/7124/5578/5894/6416/5602/5296/3635/5606/5879/27040/5601/2885/208/4893/5336/23533

## Sheet: GSE45885 disease samples GSEA
	ID	Description	setSize	enrichmentScore	NES	pvalue	p.adjust	qvalues	rank	leading_edge	core_enrichment
KEGG_FOCAL_ADHESION	KEGG_FOCAL_ADHESION	KEGG_FOCAL_ADHESION	193	0.612945	2.72516	2.15042e-25	3.95677e-23	2.10514e-23	4438	tags=59%, list=24%, signal=46%	7448/6696/3479/3725/824/3675/1293/5156/2317/5578/3082/5159/1956/8516/3685/7057/3908/55742/3912/3673/857/3791/894/7450/5906/5063/3910/3693/5295/3915/3913/1291/2534/2335/3680/7414/3696/3655/331/1793/9475/284217/6464/1278/22801/7094/5880/1281/207/1277/1290/56034/3678/7423/1292/2316/7791/896/29780/10319/88/858/5879/596/5154/5290/25759/3480/81/3688/4638/7410/5894/4233/5500/103910/7422/91807/1282/5499/…
KEGG_CYTOKINE_CYTOKINE_RECEPTOR_INTERACTION	KEGG_CYTOKINE_CYTOKINE_RECEPTOR_INTERACTION	KEGG_CYTOKINE_CYTOKINE_RECEPTOR_INTERACTION	242	0.498725	2.28827	1.219e-15	1.12148e-13	5.96669e-14	4732	tags=38%, list=25%, signal=29%	6347/9180/9547/5618/3554/8743/6366/7048/1436/7043/5156/3082/60401/4254/5159/1956/1435/6387/3791/3587/3588/1524/90/7132/6352/8795/94/7042/2690/7040/3624/3455/944/3459/4055/657/1230/10563/659/3570/3597/56034/3572/7423/4804/3561/1233/3563/3606/10673/5154/3601/6376/53832/3560/80301/3460/4233/3566/55540/7133/7422/7852/23765/55504/1438/51330/27190/355/3556/6375/7850/2324/2826/3590/3977/2323/8764/7124/3…
KEGG_COMPLEMENT_AND_COAGULATION_CASCADES	KEGG_COMPLEMENT_AND_COAGULATION_CASCADES	KEGG_COMPLEMENT_AND_COAGULATION_CASCADES	66	0.717806	2.7357	6.27519e-15	3.84878e-13	2.04769e-13	1290	tags=38%, list=7%, signal=35%	718/729/730/3426/3075/716/719/715/2/7035/710/5327/714/713/712/5627/1675/717/7450/966/2159/5054/629/5345/2162
KEGG_CELL_ADHESION_MOLECULES_CAMS	KEGG_CELL_ADHESION_MOLECULES_CAMS	KEGG_CELL_ADHESION_MOLECULES_CAMS	119	0.578415	2.46597	2.74351e-12	1.26201e-10	6.71437e-11	4680	tags=51%, list=25%, signal=39%	3108/3113/4684/920/3115/9076/933/3383/80380/9369/5175/7412/8516/3685/947/257194/3109/940/3680/3696/1462/3655/5788/4267/3134/6402/90952/6614/3689/9672/9019/965/3384/23114/3684/3111/57555/80381/3688/3117/58494/4685/6383/6404/942/5819/3897/83700/5818/1001/8506/6385/5010/54413/6403/3676/57502/4756/3112/6693/1003
KEGG_ECM_RECEPTOR_INTERACTION	KEGG_ECM_RECEPTOR_INTERACTION	KEGG_ECM_RECEPTOR_INTERACTION	81	0.639277	2.54528	6.26847e-12	2.3068e-10	1.2273e-10	4274	tags=64%, list=23%, signal=50%	948/7448/6696/960/3675/1293/8516/3685/7057/3908/3912/3673/7450/3910/3693/3339/3915/3913/1291/2335/3680/3696/3655/284217/1278/22801/1281/1277/1290/3678/9672/1292/1605/10319/3688/9900/6383/961/1282/1284/1289/3679/3911/3691/3909/375790/6385/3914/7058/3690/3676/22987
KEGG_PATHWAYS_IN_CANCER	KEGG_PATHWAYS_IN_CANCER	KEGG_PATHWAYS_IN_CANCER	317	0.406015	1.89619	7.73509e-11	2.37209e-09	1.26204e-09	5210	tags=48%, list=28%, signal=35%	3479/3725/2255/7048/4313/3675/1436/7043/5156/862/5578/3082/4254/2950/5159/1956/3685/3908/4088/3912/3673/29119/2737/3910/4792/5295/2113/3915/3913/2335/4790/7042/8322/5371/2034/7040/3655/331/4286/6776/284217/369/367/841/3091/1612/7157/2736/3551/1019/5880/207/1027/6774/6934/25/7423/4609/1495/4791/10319/5900/7704/5879/83439/596/64399/5154/2260/5290/8030/3480/3688/2735/2353/5899/5894/4233/2535/1487/74…
KEGG_MAPK_SIGNALING_PATHWAY	KEGG_MAPK_SIGNALING_PATHWAY	KEGG_MAPK_SIGNALING_PATHWAY	258	0.423145	1.93072	5.35621e-10	1.34146e-08	7.13703e-09	5116	tags=47%, list=27%, signal=34%	5320/929/5321/3554/3725/2255/7048/7043/5156/2317/4208/5322/5578/5159/1956/781/6197/4915/5906/5567/783/408/409/782/7132/51776/22808/4790/1850/7042/4217/3727/7040/5530/55970/25780/4773/7157/1843/3551/5880/80824/7786/207/9175/785/11261/4609/1326/2316/1432/4791/3315/2768/777/5879/5154/2260/51347/1845/2353/5894/10125/2252/9448/5606/3164/2885/6237/5062/5778/6416/7867/5908/4296/8569/1647/5922/5607/10912…
KEGG_DILATED_CARDIOMYOPATHY	KEGG_DILATED_CARDIOMYOPATHY	KEGG_DILATED_CARDIOMYOPATHY	88	0.589922	2.3651	5.83241e-10	1.34146e-08	7.13703e-09	4238	tags=51%, list=22%, signal=40%	3479/3675/7043/781/109/8516/3685/3908/3673/5567/783/3693/782/3680/7042/6546/3696/7040/3655/7168/2010/22801/1756/6444/112/785/3678/1605/196883/4000/6443/3688/113/7171/3679/115/7170/3691/7169/784/111/108/7124/3690/3676
KEGG_ARRHYTHMOGENIC_RIGHT_VENTRICULAR_CARDIOMYOPATHY_ARVC	KEGG_ARRHYTHMOGENIC_RIGHT_VENTRICULAR_CARDIOMYOPATHY_ARVC	KEGG_ARRHYTHMOGENIC_RIGHT_VENTRICULAR_CARDIOMYOPATHY_ARVC	72	0.615359	2.3987	8.54578e-10	1.74714e-08	9.29541e-09	2293	tags=44%, list=12%, signal=39%	3675/781/8516/3685/3908/3673/29119/783/3693/782/3680/6546/3696/3655/2697/2010/22801/1824/1756/6444/785/3678/6934/1495/1605/5318/88/4000/83439/6443/81/3688
KEGG_HYPERTROPHIC_CARDIOMYOPATHY_HCM	KEGG_HYPERTROPHIC_CARDIOMYOPATHY_HCM	KEGG_HYPERTROPHIC_CARDIOMYOPATHY_HCM	81	0.59575	2.37197	9.90232e-10	1.82203e-08	9.69385e-09	4238	tags=47%, list=22%, signal=37%	3479/3675/7043/781/8516/3685/3908/3673/783/3693/782/3680/7042/6546/3696/7040/3655/7168/2010/22801/1756/6444/785/3678/1605/4000/6443/3688/5563/7171/3679/7170/3691/7169/784/7124/3690/3676
KEGG_LEUKOCYTE_TRANSENDOTHELIAL_MIGRATION	KEGG_LEUKOCYTE_TRANSENDOTHELIAL_MIGRATION	KEGG_LEUKOCYTE_TRANSENDOTHELIAL_MIGRATION	110	0.537746	2.26266	1.83551e-09	3.07031e-08	1.63352e-08	5307	tags=55%, list=28%, signal=39%	1536/7070/9076/4313/3383/5578/5175/7412/6387/4478/29119/5906/5295/4688/11069/7414/9475/4267/5880/90952/4689/3689/1432/1495/88/5781/5879/3684/5290/81/3688/7410/58494/103910/2770/7852/5829/5908/2771/83700/7430/7408/5010/6093/1499/3676/2185/5296/10627/998/10411/83593/1003/10398/1535/5747/24146/23533/3683/4301
KEGG_HEMATOPOIETIC_CELL_LINEAGE	KEGG_HEMATOPOIETIC_CELL_LINEAGE	KEGG_HEMATOPOIETIC_CELL_LINEAGE	79	0.595195	2.37797	2.67215e-09	4.09729e-08	2.17991e-08	4618	tags=46%, list=24%, signal=35%	929/948/3554/920/960/3675/933/1436/4254/1435/947/290/3673/928/966/4311/3655/3570/3678/3563/3684/3566/945/1438/7850/1378/916/3590/2323/7124/3690/3575/3676/7037/1441/2057
KEGG_REGULATION_OF_ACTIN_CYTOSKELETON	KEGG_REGULATION_OF_ACTIN_CYTOSKELETON	KEGG_REGULATION_OF_ACTIN_CYTOSKELETON	204	0.426694	1.93155	2.82298e-08	3.9956e-07	2.12581e-07	4866	tags=47%, list=26%, signal=35%	929/2255/3675/9459/5156/5159/1956/3071/8516/3685/4478/3673/4627/5063/3693/5295/23365/8826/22808/2335/3680/7414/3696/2934/3655/1793/9475/55970/369/55740/22801/5880/56034/3689/3678/9087/2768/88/5879/10095/3684/5154/2260/5290/81/1073/3688/4638/7410/5894/8396/23191/54434/5500/6548/103910/1730/91807/2252/5305/5499/5829/6237/5062/10787/80310/7074/4628/54961/10672/3679/3691/7430/5217/5962/6093/2246/3985…
KEGG_VASCULAR_SMOOTH_MUSCLE_CONTRACTION	KEGG_VASCULAR_SMOOTH_MUSCLE_CONTRACTION	KEGG_VASCULAR_SMOOTH_MUSCLE_CONTRACTION	110	0.508214	2.1384	4.40399e-08	5.7881e-07	3.07948e-07	4768	tags=49%, list=25%, signal=37%	5320/5321/3709/10203/5322/5578/3708/109/800/5332/5567/27345/185/5583/23365/2977/4882/2982/1909/9475/2776/369/4881/4637/10266/112/196883/2768/5592/146/801/4638/113/94274/27094/5894/5500/59/91807/552/5499/10672/115/5581/111/5331/10335/6093/108/3710/2983/5613/2778/10398
KEGG_CHEMOKINE_SIGNALING_PATHWAY	KEGG_CHEMOKINE_SIGNALING_PATHWAY	KEGG_CHEMOKINE_SIGNALING_PATHWAY	176	0.425043	1.89817	4.36056e-07	5.34895e-06	2.84584e-06	4517	tags=42%, list=24%, signal=32%	6347/9547/2791/4067/6366/9844/109/6387/5332/5906/5567/4792/408/409/5295/1524/6352/4790/6773/9475/55970/6464/1794/3551/1230/5880/10563/207/112/6774/10681/1233/196883/3718/5879/5290/25759/6376/2268/113/7410/5894/3055/2869/2770/7852/2885/5829/59345/5908/7074/6777/115/399694/2771/208/6375/156/2826/111/5331/6093/53358/2788/108/8976/8517/2185/5296/6654/3576/998/6368/5613
KEGG_AXON_GUIDANCE	KEGG_AXON_GUIDANCE	KEGG_AXON_GUIDANCE	126	0.454445	1.95062	1.32557e-06	1.52441e-05	8.1104e-06	7000	tags=74%, list=37%, signal=47%	57556/8829/219699/6387/1808/6091/5063/223117/23365/10509/2534/6092/5361/1947/5530/9475/3983/1945/4773/5880/23654/8633/54910/11261/25/57522/9353/5879/80031/1073/3688/22885/55558/6586/4233/1946/2770/7852/57715/8440/8482/10512/2042/5062/9037/22854/3897/2048/59277/2771/5362/1969/5534/10371/1948/6093/10725/3985/9901/63928/7869/998/4776/2049/1020/5747/5364/10501/10154/1942/1072/2047/3265/10507/29984/20…
KEGG_VIRAL_MYOCARDITIS	KEGG_VIRAL_MYOCARDITIS	KEGG_VIRAL_MYOCARDITIS	59	0.578294	2.17378	2.11266e-06	2.28664e-05	1.21658e-05	3236	tags=42%, list=17%, signal=35%	3108/3113/3115/3383/3908/857/4627/3109/2534/940/841/3134/5880/1756/6444/3689/25/1605/5879/3111/6443/3117/595/942/4628
KEGG_TOLL_LIKE_RECEPTOR_SIGNALING_PATHWAY	KEGG_TOLL_LIKE_RECEPTOR_SIGNALING_PATHWAY	KEGG_TOLL_LIKE_RECEPTOR_SIGNALING_PATHWAY	94	0.490038	1.99284	2.83327e-06	2.76909e-05	1.47326e-05	4624	tags=44%, list=25%, signal=33%	929/6696/7099/3725/1513/4792/5295/6352/4790/10333/3455/841/51284/3551/8737/207/7100/1326/1432/5879/5290/2353/7097/9641/7096/3654/5606/942/6416/23643/148022/208/114609/7124/8517/5601/3454/5296/3576/6885/3661
KEGG_LEISHMANIA_INFECTION	KEGG_LEISHMANIA_INFECTION	KEGG_LEISHMANIA_INFECTION	61	0.56699	2.14794	2.85938e-06	2.76909e-05	1.47326e-05	4811	tags=57%, list=26%, signal=43%	718/3108/3113/7099/3115/3725/7043/2212/3109/4792/4790/7042/4688/7040/3459/4689/3689/1432/3684/3111/3688/3117/2353/3460/7097/3654/5777/1378/2002/2214/7124/3676/3112/6885/5970
KEGG_NATURAL_KILLER_CELL_MEDIATED_CYTOTOXICITY	KEGG_NATURAL_KILLER_CELL_MEDIATED_CYTOTOXICITY	KEGG_NATURAL_KILLER_CELL_MEDIATED_CYTOTOXICITY	108	0.463491	1.93836	5.79701e-06	5.33325e-05	2.83748e-05	4944	tags=51%, list=26%, signal=38%	2207/8743/3383/5578/3937/5295/2534/8795/100507436/6850/7305/5530/3455/3459/369/6464/4773/5880/80329/11261/3689/3384/5781/5879/5290/25759/7410/5894/3460/6452/2885/79465/5777/399694/355/5534/27040/10725/962/53358/2214/7124/2185/3454/5296/6654/63928/259197/8797/4776/5551/10870/637/8793/836
KEGG_CHRONIC_MYELOID_LEUKEMIA	KEGG_CHRONIC_MYELOID_LEUKEMIA	KEGG_CHRONIC_MYELOID_LEUKEMIA	69	0.524934	2.02173	6.19008e-06	5.42369e-05	2.8856e-05	5194	tags=58%, list=28%, signal=42%	7048/7043/4088/4792/5295/4790/7042/7040/6776/369/6464/7157/3551/1019/207/1027/25/4609/5781/5290/25759/5894/1487/4089/2885/595/861/6777/399694/208/53358/8517/5296/6654/1026/5970/868/5925/1488/23533
KEGG_NEUROTROPHIN_SIGNALING_PATHWAY	KEGG_NEUROTROPHIN_SIGNALING_PATHWAY	KEGG_NEUROTROPHIN_SIGNALING_PATHWAY	123	0.424997	1.81317	2.2101e-05	0.000183359	9.75536e-05	4859	tags=46%, list=26%, signal=34%	397/3725/6197/3667/4915/11213/5906/4792/5295/4790/27018/4217/7533/6464/7157/3551/207/25/4804/817/1432/9500/5781/5879/596/5290/25759/801/7529/25970/5894/818/3654/2885/5908/5607/2549/399694/208/468/57498/8767/7532/8660/2889/53358/8986/5601/5296/6654/4214/998/4914/5970/1445/581
KEGG_DRUG_METABOLISM_CYTOCHROME_P450	KEGG_DRUG_METABOLISM_CYTOCHROME_P450	KEGG_DRUG_METABOLISM_CYTOCHROME_P450	53	0.553325	2.02789	2.29199e-05	0.000183359	9.75536e-05	2420	tags=36%, list=13%, signal=31%	126/125/2950/2949/2326/4257/316/2327/220/4129/2952/2941/2329/4258/4128/9446/128/4259/124
KEGG_RENAL_CELL_CARCINOMA	KEGG_RENAL_CELL_CARCINOMA	KEGG_RENAL_CELL_CARCINOMA	64	0.532057	2.03691	2.43249e-05	0.000186491	9.922e-05	4789	tags=61%, list=25%, signal=46%	3725/7043/3082/5906/5063/5295/2113/7042/2034/7040/369/3091/207/7423/5781/5879/5290/5894/4233/7422/54583/2885/201163/5062/5908/2549/208/405/9915/7428/2889/112399/7424/5296/6654/998/5155/2033/6513
KEGG_SMALL_CELL_LUNG_CANCER	KEGG_SMALL_CELL_LUNG_CANCER	KEGG_SMALL_CELL_LUNG_CANCER	83	0.468309	1.8742	4.80153e-05	0.000353392	0.000188018	5194	tags=57%, list=28%, signal=41%	3675/3685/3908/3912/3673/3910/4792/5295/3915/3913/2335/4790/3655/331/284217/7157/3551/1019/207/1027/4609/10319/596/5290/3688/5915/1282/10401/6256/595/1284/6502/208/3911/317/7188/3909/6257/3914/8517/5296/5970/6258/330/5925/5747/23533
KEGG_PANCREATIC_CANCER	KEGG_PANCREATIC_CANCER	KEGG_PANCREATIC_CANCER	67	0.505928	1.92886	6.35875e-05	0.000450004	0.000239419	4438	tags=49%, list=24%, signal=38%	7048/9459/7043/1956/4088/5295/4790/7042/7040/369/7157/3551/1019/5880/207/6774/7423/5900/5879/5290/5899/5894/7422/4089/595/10928/4087/208/8517/5601/7424/5296/998
KEGG_GNRH_SIGNALING_PATHWAY	KEGG_GNRH_SIGNALING_PATHWAY	KEGG_GNRH_SIGNALING_PATHWAY	97	0.448347	1.82981	6.87622e-05	0.000468602	0.000249313	4648	tags=44%, list=25%, signal=34%	5320/5321/3709/3725/4313/5322/5578/1956/3708/109/4323/5332/5567/2776/1839/112/817/1432/196883/5338/801/113/5894/2796/818/5606/2885/6416/115/468/6714/111/5331/2002/108/5601/2185/6654/4214/998/3710/5613/2778
KEGG_LYSOSOME	KEGG_LYSOSOME	KEGG_LYSOSOME	116	0.417517	1.77325	8.28268e-05	0.000544291	0.000289583	3272	tags=43%, list=17%, signal=36%	138050/1513/7805/968/3074/1519/1075/3423/1520/5641/4758/3920/967/1508/1522/427/1200/4126/2760/5476/22901/1512/2717/1515/4668/3073/950/1511/8546/5660/2629/55353/2720/84572/4125/6448/5538/3425/3482/1212/537/1201/1777/411/57192/1203/6609/4891/79158/23062
KEGG_ANTIGEN_PROCESSING_AND_PRESENTATION	KEGG_ANTIGEN_PROCESSING_AND_PRESENTATION	KEGG_ANTIGEN_PROCESSING_AND_PRESENTATION	54	0.527186	1.94318	0.000137518	0.000872527	0.000464216	1218	tags=30%, list=6%, signal=28%	567/3108/3113/972/920/3115/10437/1520/6892/5641/3109/1508/5721/5720/6891/3134
KEGG_INTESTINAL_IMMUNE_NETWORK_FOR_IGA_PRODUCTION	KEGG_INTESTINAL_IMMUNE_NETWORK_FOR_IGA_PRODUCTION	KEGG_INTESTINAL_IMMUNE_NETWORK_FOR_IGA_PRODUCTION	38	0.571736	1.96936	0.000203634	0.00124895	0.000664489	2958	tags=37%, list=16%, signal=31%	3108/3113/3115/6387/3109/940/7040/4055/10673/3111/3601/3117/7852/942
KEGG_MELANOMA	KEGG_MELANOMA	KEGG_MELANOMA	68	0.490073	1.88898	0.000256185	0.00152058	0.000809004	5194	tags=46%, list=28%, signal=33%	3479/2255/5156/3082/5159/1956/5295/4286/369/7157/1019/207/56034/5154/2260/5290/3480/5894/4233/2252/595/80310/208/2246/5296/1026/5155/2256/5925/2258/23533
KEGG_JAK_STAT_SIGNALING_PATHWAY	KEGG_JAK_STAT_SIGNALING_PATHWAY	KEGG_JAK_STAT_SIGNALING_PATHWAY	146	0.366408	1.59049	0.000351138	0.00201905	0.00107421	4717	tags=37%, list=25%, signal=28%	9180/5618/6778/894/3587/3588/5295/10379/10251/2690/6773/3455/3459/6776/207/6774/200734/3570/3597/3572/161742/3561/4609/10253/896/3563/3718/5781/5290/3601/10252/53832/3560/81848/3460/3566/10401/2885/1438/595/5777/6777/208/7297/3590/3977/3575/3454/5296/6654/1441/2057/8835/2033
KEGG_GRAFT_VERSUS_HOST_DISEASE	KEGG_GRAFT_VERSUS_HOST_DISEASE	KEGG_GRAFT_VERSUS_HOST_DISEASE	24	0.645129	1.9772	0.000437017	0.0024367	0.00129641	4820	tags=54%, list=26%, signal=40%	3108/3113/3115/3109/940/3134/3111/3117/942/355/7124/3112/5551
KEGG_METABOLISM_OF_XENOBIOTICS_BY_CYTOCHROME_P450	KEGG_METABOLISM_OF_XENOBIOTICS_BY_CYTOCHROME_P450	KEGG_METABOLISM_OF_XENOBIOTICS_BY_CYTOCHROME_P450	54	0.505923	1.86481	0.000451204	0.00244181	0.00129913	2420	tags=31%, list=13%, signal=28%	126/125/8644/2950/2949/4257/220/1645/2952/2052/2941/4258/9446/128/1545/4259/124
KEGG_LONG_TERM_DEPRESSION	KEGG_LONG_TERM_DEPRESSION	KEGG_LONG_TERM_DEPRESSION	63	0.473887	1.80118	0.000510403	0.00268326	0.00142759	2707	tags=32%, list=14%, signal=27%	5320/4067/5321/3709/3479/5322/5578/3708/2892/5332/2977/2982/2776/369/2768/5592/3480/5894/5518/2770
KEGG_GLYCOSPHINGOLIPID_BIOSYNTHESIS_GLOBO_SERIES	KEGG_GLYCOSPHINGOLIPID_BIOSYNTHESIS_GLOBO_SERIES	KEGG_GLYCOSPHINGOLIPID_BIOSYNTHESIS_GLOBO_SERIES	14	0.745284	1.97073	0.000583851	0.00298412	0.00158766	2376	tags=50%, list=13%, signal=44%	3074/6482/6483/2717/4668/3073/26301
KEGG_STEROID_HORMONE_BIOSYNTHESIS	KEGG_STEROID_HORMONE_BIOSYNTHESIS	KEGG_STEROID_HORMONE_BIOSYNTHESIS	41	0.544188	1.8899	0.000645261	0.00320887	0.00170723	3030	tags=32%, list=16%, signal=27%	3284/8644/3290/1645/9420/51144/412/3291/8630/1545/3293/1312/1646
KEGG_PRION_DISEASES	KEGG_PRION_DISEASES	KEGG_PRION_DISEASES	34	0.585086	1.95645	0.000708251	0.00342943	0.00182458	769	tags=32%, list=4%, signal=31%	729/730/4684/714/713/712/1958/5567/3915/2534/6352
KEGG_TGF_BETA_SIGNALING_PATHWAY	KEGG_TGF_BETA_SIGNALING_PATHWAY	KEGG_TGF_BETA_SIGNALING_PATHWAY	83	0.424332	1.6982	0.00075111	0.0035437	0.00188538	5422	tags=52%, list=29%, signal=37%	1634/7048/7043/7057/4088/90/94/7042/7040/3624/9475/657/3399/659/4609/3398/5518/4092/6667/4089/4052/652/4087/10468/4090/6199/3397/9372/4093/6093/9765/3400/7058/7124/6198/5516/2033/92/4091/269/130399/7059/1387
KEGG_CELL_CYCLE	KEGG_CELL_CYCLE	KEGG_CELL_CYCLE	122	-0.485674	-1.63383	0.000862554	0.00396775	0.00211099	3018	tags=37%, list=16%, signal=31%	7709/8555/4998/51529/29882/4085/891/10459/890/7465/8317/23595/898/5934/7027/1022/1030/1111/9184/5001/993/10393/51434/8556/5111/990/4999/902/8318/4176/9088/27127/4173/9134/699/9700/995/983/991/10926/9232/5347/7272/9133/8900
KEGG_FC_GAMMA_R_MEDIATED_PHAGOCYTOSIS	KEGG_FC_GAMMA_R_MEDIATED_PHAGOCYTOSIS	KEGG_FC_GAMMA_R_MEDIATED_PHAGOCYTOSIS	89	0.410076	1.65239	0.000941741	0.00422635	0.00224857	4438	tags=42%, list=24%, signal=32%	4067/5321/8613/5578/2212/5295/6850/2934/5788/1794/5880/2213/207/5338/5879/10095/5290/1073/7410/5894/8396/3055/3635/4082/4651/208/6199/5581/27040/7408/2214/3985/6198/8976/1759/5296/998
KEGG_NOTCH_SIGNALING_PATHWAY	KEGG_NOTCH_SIGNALING_PATHWAY	KEGG_NOTCH_SIGNALING_PATHWAY	44	0.513362	1.80999	0.00100674	0.00441049	0.00234654	5578	tags=64%, list=30%, signal=45%	182/84441/151636/8850/51107/3955/4242/4851/4854/55534/9612/196403/54567/1487/6868/4853/2648/28514/5664/1857/113878/1840/2033/9253/1488/1387/23220/3280
KEGG_GLIOMA	KEGG_GLIOMA	KEGG_GLIOMA	62	0.468184	1.78375	0.00109206	0.00467299	0.0024862	4372	tags=44%, list=23%, signal=34%	3479/5156/5578/5159/1956/5295/369/6464/7157/1019/207/817/5154/5290/25759/3480/801/5894/818/2885/595/399694/208/53358/5296/6654/1026
KEGG_RIBOSOME	KEGG_RIBOSOME	KEGG_RIBOSOME	73	0.430323	1.68004	0.0011292	0.00472212	0.00251234	7571	tags=66%, list=40%, signal=40%	6134/6192/4736/6191/6202/6176/51065/6227/6228/6234/6181/6152/6188/6233/6125/9045/6160/6133/6142/6141/6135/6189/6166/6235/6217/25873/6193/6223/6158/6146/6157/6154/6187/6159/6218/6171/6156/6207/6136/6155/6122/6232/6205/6230/6165/6175/51187/6138
KEGG_ADHERENS_JUNCTION	KEGG_ADHERENS_JUNCTION	KEGG_ADHERENS_JUNCTION	71	0.447611	1.73431	0.00119872	0.00490145	0.00260775	4717	tags=51%, list=25%, signal=38%	6591/7048/1956/4088/5787/29119/2534/8826/7414/5880/10580/6934/1495/5795/88/5879/83439/2260/3480/81/3643/4233/4089/5777/5819/4087/6714/5818/6615/1499/7082/8976/998/4008/6885/2033
KEGG_RENIN_ANGIOTENSIN_SYSTEM	KEGG_RENIN_ANGIOTENSIN_SYSTEM	KEGG_RENIN_ANGIOTENSIN_SYSTEM	17	0.676221	1.85234	0.00131761	0.00520145	0.00276736	3549	tags=71%, list=19%, signal=57%	1359/290/1215/185/4311/5476/1511/5972/59272/57486/4012/2028
KEGG_ERBB_SIGNALING_PATHWAY	KEGG_ERBB_SIGNALING_PATHWAY	KEGG_ERBB_SIGNALING_PATHWAY	83	0.410735	1.64378	0.00133587	0.00520145	0.00276736	4372	tags=45%, list=23%, signal=34%	3725/5578/1956/5063/5295/6776/369/6464/1839/207/1027/25/4609/817/5290/25759/5894/818/8440/2885/5062/6416/6777/9542/2549/399694/208/6714/6199/53358/2002/2066/6198/5601/5296/6654/1026
KEGG_ARACHIDONIC_ACID_METABOLISM	KEGG_ARACHIDONIC_ACID_METABOLISM	KEGG_ARACHIDONIC_ACID_METABOLISM	53	0.470611	1.72475	0.0013569	0.00520145	0.00276736	2764	tags=32%, list=15%, signal=27%	5320/2878/27306/5321/8644/5322/9536/5740/2053/6916/2687/5742/240/873/2882/113612/2876
KEGG_APOPTOSIS	KEGG_APOPTOSIS	KEGG_APOPTOSIS	85	0.415065	1.65799	0.00147848	0.00555183	0.00295378	5194	tags=59%, list=28%, signal=43%	3554/8743/824/11213/5567/4792/5295/8837/7132/4790/8795/331/5530/823/841/7157/3551/8737/207/11261/3563/23052/596/5290/9131/472/3654/355/208/3556/5534/839/317/843/7124/8517/5296/63928/5613/5577/8797/4914/5970/581/637/8793/836/330/1677/23533
KEGG_GLYCOSAMINOGLYCAN_BIOSYNTHESIS_CHONDROITIN_SULFATE	KEGG_GLYCOSAMINOGLYCAN_BIOSYNTHESIS_CHONDROITIN_SULFATE	KEGG_GLYCOSAMINOGLYCAN_BIOSYNTHESIS_CHONDROITIN_SULFATE	21	0.628671	1.84347	0.00197269	0.00723557	0.00384959	4320	tags=62%, list=23%, signal=48%	50515/29940/64131/55790/79586/26229/22856/10090/9469/56548/64132/55501/27087
KEGG_ALLOGRAFT_REJECTION	KEGG_ALLOGRAFT_REJECTION	KEGG_ALLOGRAFT_REJECTION	26	0.606398	1.91026	0.00200551	0.00723557	0.00384959	4820	tags=50%, list=26%, signal=37%	3108/3113/3115/3109/940/3134/3111/3117/942/355/7124/3112/5551
KEGG_FC_EPSILON_RI_SIGNALING_PATHWAY	KEGG_FC_EPSILON_RI_SIGNALING_PATHWAY	KEGG_FC_EPSILON_RI_SIGNALING_PATHWAY	74	0.420869	1.65107	0.00211304	0.0074769	0.00397799	4306	tags=41%, list=23%, signal=31%	5320/2207/4067/5321/5322/5578/3937/5295/2534/6850/2206/5880/207/1432/5879/5290/7410/5894/3635/5606/2885/6416/2205/208/5581/27040/7124/5601/5296/6654
KEGG_ETHER_LIPID_METABOLISM	KEGG_ETHER_LIPID_METABOLISM	KEGG_ETHER_LIPID_METABOLISM	30	0.561109	1.81364	0.00220825	0.00766637	0.00407879	2382	tags=33%, list=13%, signal=29%	5320/5321/8613/5322/5168/54947/7941/5338/79888/133121
KEGG_TYPE_I_DIABETES_MELLITUS	KEGG_TYPE_I_DIABETES_MELLITUS	KEGG_TYPE_I_DIABETES_MELLITUS	30	0.557881	1.8032	0.00242146	0.00825089	0.00438977	4820	tags=50%, list=26%, signal=37%	3108/3113/3115/3109/940/3134/1363/3111/3117/3329/942/355/7124/3112/5551
KEGG_NEUROACTIVE_LIGAND_RECEPTOR_INTERACTION	KEGG_NEUROACTIVE_LIGAND_RECEPTOR_INTERACTION	KEGG_NEUROACTIVE_LIGAND_RECEPTOR_INTERACTION	257	0.295609	1.35629	0.00255323	0.00839386	0.00446584	6116	tags=33%, list=32%, signal=23%	719/5027/2359/5618/2898/3973/10203/56923/9934/1902/53829/2550/2892/185/4886/3356/2690/1910/117/187/1909/2846/3350/680/7067/3357/706/1511/57105/5729/10161/2564/2908/146/4887/2899/552/2894/728/122042/5025/55879/3269/2559/1901/7068/5030/5737/5028/6753/6869/9170/286530/152/2149/59350/6344/3351/5023/9127/1815/10800/134/9340/7433/155/2147/2903/5732/1268/7434/56288/5021/5029/2357/3001/64106/154/2556/258…
KEGG_GAP_JUNCTION	KEGG_GAP_JUNCTION	KEGG_GAP_JUNCTION	86	0.393331	1.57495	0.00255465	0.00839386	0.00446584	4959	tags=52%, list=26%, signal=39%	3709/5156/5578/5159/1956/1902/3708/109/5332/5567/7846/2977/3356/2982/2697/2776/112/56034/3357/196883/5592/5154/113/5894/2770/2885/84790/80310/5607/115/203068/2771/6714/111/5331/7082/108/6654/3710/2983/5613/2778/5155/10746/5330
KEGG_PROSTATE_CANCER	KEGG_PROSTATE_CANCER	KEGG_PROSTATE_CANCER	84	0.395345	1.5774	0.00283665	0.00915692	0.00487182	4811	tags=46%, list=26%, signal=35%	3479/5156/2950/5159/1956/9586/90993/4792/5295/4790/369/367/7157/3551/207/1027/64764/56034/6934/83439/596/5154/2260/5290/3480/5894/2885/595/80310/208/468/1499/8517/5296/6654/1026/5155/2033/5970
KEGG_T_CELL_RECEPTOR_SIGNALING_PATHWAY	KEGG_T_CELL_RECEPTOR_SIGNALING_PATHWAY	KEGG_T_CELL_RECEPTOR_SIGNALING_PATHWAY	105	0.360343	1.49281	0.00353292	0.0110963	0.00590366	4942	tags=42%, list=26%, signal=31%	920/3725/3937/5063/4792/5295/2534/4790/940/5530/5788/4773/3551/1019/207/11261/1326/1432/7006/5290/7410/2353/5894/10125/8440/2885/5062/5777/208/5534/916/27040/10725/7124/8517/5601/5296/6654/63928/998/6885/4776/5970/868
KEGG_B_CELL_RECEPTOR_SIGNALING_PATHWAY	KEGG_B_CELL_RECEPTOR_SIGNALING_PATHWAY	KEGG_B_CELL_RECEPTOR_SIGNALING_PATHWAY	72	0.407655	1.58906	0.00355807	0.0110963	0.00590366	4330	tags=46%, list=23%, signal=35%	4067/8519/3725/933/4792/5295/4790/6850/5530/25780/4773/3551/5880/2213/207/11261/5879/5290/7410/2353/5894/3635/975/2885/5777/208/5534/118788/10725/8517/5296/6654/63928
KEGG_GLYCOSPHINGOLIPID_BIOSYNTHESIS_GANGLIO_SERIES	KEGG_GLYCOSPHINGOLIPID_BIOSYNTHESIS_GANGLIO_SERIES	KEGG_GLYCOSPHINGOLIPID_BIOSYNTHESIS_GANGLIO_SERIES	15	0.664587	1.76203	0.00418786	0.0128428	0.00683283	2596	tags=60%, list=14%, signal=52%	3074/6482/30815/6483/3073/2720/27090/8869/256435
KEGG_MELANOGENESIS	KEGG_MELANOGENESIS	KEGG_MELANOGENESIS	99	0.360278	1.48081	0.00442503	0.0131388	0.00699032	4760	tags=37%, list=25%, signal=28%	1906/5578/4254/109/5332/5567/90993/8322/1910/4286/2776/112/64764/6934/817/196883/83439/801/113/5894/818/2535/2770/1857/115/2771/111/5331/7976/1499/108/7482/5613/434/2778/2033/8321
KEGG_COLORECTAL_CANCER	KEGG_COLORECTAL_CANCER	KEGG_COLORECTAL_CANCER	60	0.422243	1.59029	0.0044272	0.0131388	0.00699032	3487	tags=40%, list=18%, signal=33%	3725/7048/7043/4088/5295/7042/7040/369/7157/5880/207/6934/4609/5900/5879/83439/596/5290/2353/5894/4089/595/4087/208
KEGG_EPITHELIAL_CELL_SIGNALING_IN_HELICOBACTER_PYLORI_INFECTION	KEGG_EPITHELIAL_CELL_SIGNALING_IN_HELICOBACTER_PYLORI_INFECTION	KEGG_EPITHELIAL_CELL_SIGNALING_IN_HELICOBACTER_PYLORI_INFECTION	66	0.414691	1.58047	0.00588516	0.0171884	0.00914485	4944	tags=50%, list=26%, signal=37%	4067/3725/1956/4792/6352/4790/10392/3551/1839/1432/5781/5879/8992/58494/4233/537/6868/528/6416/83700/102/10312/6714/7082/8517/5601/3576/998/533/155066/5970/1445/836
KEGG_GLYCOSAMINOGLYCAN_BIOSYNTHESIS_HEPARAN_SULFATE	KEGG_GLYCOSAMINOGLYCAN_BIOSYNTHESIS_HEPARAN_SULFATE	KEGG_GLYCOSAMINOGLYCAN_BIOSYNTHESIS_HEPARAN_SULFATE	26	0.568494	1.79085	0.00615229	0.0176878	0.00941057	4343	tags=50%, list=23%, signal=39%	2131/90161/9394/64131/26229/26035/3340/2135/9653/64132/9957/27087/64579
KEGG_ASCORBATE_AND_ALDARATE_METABOLISM	KEGG_ASCORBATE_AND_ALDARATE_METABOLISM	KEGG_ASCORBATE_AND_ALDARATE_METABOLISM	13	0.658503	1.67095	0.00720129	0.0203852	0.0108457	3308	tags=38%, list=18%, signal=32%	7358/501/224/219/217
KEGG_BLADDER_CANCER	KEGG_BLADDER_CANCER	KEGG_BLADDER_CANCER	38	0.472891	1.62889	0.00860486	0.0239893	0.0127632	4396	tags=39%, list=23%, signal=30%	4313/1956/7057/369/1612/7157/1019/7423/4609/5894/7422/595/7424/1026/3576
KEGG_WNT_SIGNALING_PATHWAY	KEGG_WNT_SIGNALING_PATHWAY	KEGG_WNT_SIGNALING_PATHWAY	146	0.314217	1.36394	0.0097019	0.026297	0.013991	4760	tags=39%, list=25%, signal=29%	3725/6424/6422/5578/4088/894/5332/5567/64840/6423/166336/8322/5530/9475/4773/7157/5880/23500/4040/11261/6934/6907/4609/817/896/5526/5879/80319/83439/23002/5518/818/2535/1487/79718/4089/595/1452/1857/4087/5534/5331/7976/6093/10725/1499/4316/5601/7482/63928/5613/324/5516/6885/2033/4776/8321
KEGG_TYROSINE_METABOLISM	KEGG_TYROSINE_METABOLISM	KEGG_TYROSINE_METABOLISM	40	0.483815	1.68722	0.00974248	0.026297	0.013991	2549	tags=30%, list=14%, signal=26%	126/125/316/220/4129/2184/4128/4282/128/124/8639/1312
KEGG_OOCYTE_MEIOSIS	KEGG_OOCYTE_MEIOSIS	KEGG_OOCYTE_MEIOSIS	110	-0.447915	-1.49107	0.00986137	0.026297	0.013991	1672	tags=28%, list=9%, signal=26%	51529/29882/4085/5528/891/10459/898/9985/10393/51434/5519/9088/151648/5533/27127/9134/699/9700/10734/995/983/5568/991/286151/6790/9232/5347/89869/9133/245711/5535
KEGG_MISMATCH_REPAIR	KEGG_MISMATCH_REPAIR	KEGG_MISMATCH_REPAIR	23	-0.621382	-1.60443	0.0147209	0.0386949	0.0205871	3124	tags=39%, list=17%, signal=33%	5982/6118/5983/5425/4292/5111/10714/9156/5984
KEGG_OTHER_GLYCAN_DEGRADATION	KEGG_OTHER_GLYCAN_DEGRADATION	KEGG_OTHER_GLYCAN_DEGRADATION	16	0.609214	1.65077	0.0164598	0.0425822	0.0226553	2222	tags=56%, list=12%, signal=50%	3074/2519/4758/23324/4126/3073/2629/2720/4125
KEGG_NON_SMALL_CELL_LUNG_CANCER	KEGG_NON_SMALL_CELL_LUNG_CANCER	KEGG_NON_SMALL_CELL_LUNG_CANCER	51	0.396418	1.44596	0.0166626	0.0425822	0.0226553	7064	tags=59%, list=37%, signal=37%	5578/1956/5295/369/7157/1019/207/5290/5894/5915/6256/2885/595/208/6257/5296/6654/83593/6258/5925/23533/3265/6789/5336/2064/2309/5595/3845/5604/1871
KEGG_ADIPOCYTOKINE_SIGNALING_PATHWAY	KEGG_ADIPOCYTOKINE_SIGNALING_PATHWAY	KEGG_ADIPOCYTOKINE_SIGNALING_PATHWAY	64	0.397183	1.52057	0.0177153	0.0446522	0.0237566	5473	tags=53%, list=29%, signal=38%	948/3667/4792/7132/2182/4790/10645/3551/207/6774/5465/1374/51703/126129/5781/32/7133/5563/6256/208/6257/8660/7124/8517/5601/6513/5970/6258/51094/84254/181/5565/9370/8717
KEGG_ARGININE_AND_PROLINE_METABOLISM	KEGG_ARGININE_AND_PROLINE_METABOLISM	KEGG_ARGININE_AND_PROLINE_METABOLISM	49	0.424362	1.55538	0.0186091	0.0462713	0.024618	4677	tags=43%, list=25%, signal=32%	1160/4129/6303/5033/2744/4128/501/224/8974/4942/112483/2628/8659/219/2747/217/2593/262/2806/435/6611
KEGG_PRIMARY_BILE_ACID_BIOSYNTHESIS	KEGG_PRIMARY_BILE_ACID_BIOSYNTHESIS	KEGG_PRIMARY_BILE_ACID_BIOSYNTHESIS	15	0.611758	1.62197	0.0201982	0.0489831	0.0260608	1905	tags=33%, list=10%, signal=30%	8309/1593/9420/3295/6342
KEGG_SYSTEMIC_LUPUS_ERYTHEMATOSUS	KEGG_SYSTEMIC_LUPUS_ERYTHEMATOSUS	KEGG_SYSTEMIC_LUPUS_ERYTHEMATOSUS	109	0.319364	1.34761	0.0202322	0.0489831	0.0260608	2341	tags=22%, list=12%, signal=19%	718/729/730/716/3108/715/3113/3115/714/713/712/2212/717/3109/6737/940/2213/9555/1511/85236/88/3111/81/3117
